# Supplementary material for: Spearfishing and public health promotion: A cross-sectional analysis of the Hawaiʻi Behavioral Risk Factor Surveillance System Survey
Source: PLoS One. 2025 Mar 21;20(3):e0319169. doi: 10.1371/journal.pone.0319169 (PMC11927901; doi:10.1371/journal.pone.0319169)
Supplement: S2 File — (CSV) [file pone.0319169.s002.csv]

sex	ageGr	race	educ	pov	island	marital	smoke100	PA	lastYrCheckup	BMI_4cat	SRH	depres	diab	hbp	heartdis	arthritis	asthma	diffWalk_climb	diffDres_bath	SURVEY_YEAR	spearfish_2cat	spearfish	STRAT_STSTR	STRAT_LLCPWT	llcpwts_ave
Female	65+	4.Japanese	1.College Graduate	186+%	1.Oahu	Married/partnered	No	Met	Yes	4.Underweight	3.Fair/poor	Yes	No	Yes	No	No	No	Yes	Yes	2019	0	1.Never	151011	78.6189961	39.30949805
Male	35-44	2.Native Hawaiian	2.Some College	0-130%	1.Oahu	Married/partnered	No	Did not meet	Yes	3.Obese	2.Good	No	No	Yes	No	No	Yes	No	No	2019	1	3.Sometimes	151011	106.3413985	53.17069925
Female	65+	4.Japanese	1.College Graduate	186+%	1.Oahu	Married/partnered	No	Met	Yes	1.Normal	3.Fair/poor	No	No	Yes	No	No	No	No	No	2019	0	1.Never	151011	117.9284942	58.9642471
Male	65+	1.White	2.Some College	0-130%	1.Oahu	Single	No	Did not meet	No	1.Normal	3.Fair/poor	Yes	No	Yes	No	No	No	Yes	No	2019	1	5.Very often	151012	51.1898152	25.5949076
Male	45-54	3.OPI	3.HS or less	0-130%	1.Oahu	Married/partnered	Yes	Did not meet	Yes	3.Obese	2.Good	Yes	No	No	No	Yes	No	Yes	No	2019	1	3.Sometimes	151011	65.262734	32.631367
Female	65+	Other	3.HS or less	131-185%	1.Oahu	Single	Yes	zUnknown	Yes	2.Overweight	1.vGood/Exce	No	No	Yes	No	Yes	Yes	No	No	2019	0	1.Never	151011	141.6985248	70.8492624
Male	65+	5.Chinese	1.College Graduate	186+%	1.Oahu	Single	No	Met	Yes	1.Normal	2.Good	No	No	No	No	Yes	No	No	No	2019	0	1.Never	151011	102.0285301	51.01426505
Male	65+	4.Japanese	1.College Graduate	186+%	1.Oahu	Married/partnered	Yes	Met	Yes	2.Overweight	1.vGood/Exce	No	No	No	No	Yes	No	No	No	2019	0	2.Almost never	151011	74.4603964	37.2301982
Male	65+	4.Japanese	1.College Graduate	186+%	1.Oahu	Married/partnered	No	Met	Yes	1.Normal	2.Good	No	No	Yes	No	No	No	No	No	2019	1	3.Sometimes	151011	82.0708085	41.03540425
Female	65+	1.White	2.Some College	186+%	1.Oahu	Single	Yes	Met	Yes	1.Normal	1.vGood/Exce	Yes	No	Yes	No	No	No	No	No	2019	0	1.Never	151012	105.6428388	52.8214194
Male	65+	6.Filipino	3.HS or less	186+%	1.Oahu	Married/partnered	No	Did not meet	Yes	1.Normal	2.Good	No	No	Yes	No	Yes	No	Yes	No	2019	0	1.Never	151012	180.9715118	90.4857559
Female	65+	1.White	1.College Graduate	zUnknown	1.Oahu	Married/partnered	Yes	Met	Yes	2.Overweight	1.vGood/Exce	No	No	Yes	No	No	No	No	No	2019	0	1.Never	151011	27.8079886	13.9039943
Female	65+	1.White	2.Some College	zUnknown	1.Oahu	Single	Yes	Met	Yes	3.Obese	1.vGood/Exce	No	No	No	No	No	No	No	No	2019	0	1.Never	151012	233.1340465	116.56702325
Female	65+	5.Chinese	1.College Graduate	zUnknown	1.Oahu	Married/partnered	No	Did not meet	Yes	2.Overweight	3.Fair/poor	No	No	Yes	No	Yes	No	No	No	2019	0	1.Never	151011	78.6189961	39.30949805
Female	65+	1.White	3.HS or less	zUnknown	1.Oahu	Single	No	Did not meet	Yes	2.Overweight	2.Good	No	No	No	No	Yes	No	No	No	2019	0	1.Never	151011	54.335518	27.167759
Female	65+	1.White	1.College Graduate	186+%	1.Oahu	Single	Yes	Met	Yes	1.Normal	1.vGood/Exce	No	No	Yes	No	Yes	No	No	No	2019	0	1.Never	151012	60.14822	30.07411
Female	65+	4.Japanese	1.College Graduate	186+%	1.Oahu	Single	Yes	Did not meet	Yes	2.Overweight	1.vGood/Exce	Yes	No	Yes	No	Yes	No	No	No	2019	0	1.Never	151011	42.3793204	21.1896602
Female	65+	4.Japanese	2.Some College	131-185%	1.Oahu	Single	Yes	Met	No	1.Normal	1.vGood/Exce	No	No	No	No	No	No	No	No	2019	0	1.Never	151011	36.9090554	18.4545277
Male	65+	6.Filipino	3.HS or less	186+%	1.Oahu	Single	No	Met	Yes	3.Obese	2.Good	No	No	Yes	No	Yes	No	No	No	2019	0	1.Never	151011	74.0614135	37.03070675
Male	65+	1.White	3.HS or less	186+%	1.Oahu	Single	Yes	Did not meet	No	3.Obese	2.Good	No	No	Yes	Yes	Yes	No	Yes	No	2019	0	1.Never	151011	122.4537463	61.22687315
Female	65+	6.Filipino	1.College Graduate	186+%	1.Oahu	Married/partnered	Yes	Met	Yes	3.Obese	2.Good	No	Yes	Yes	No	Yes	Yes	No	No	2019	0	1.Never	151011	181.3150769	90.65753845
Male	55-64	5.Chinese	1.College Graduate	186+%	1.Oahu	Married/partnered	No	Met	Yes	1.Normal	2.Good	No	No	Yes	No	No	No	No	No	2019	0	1.Never	151011	100.9559266	50.4779633
Female	65+	1.White	2.Some College	zUnknown	1.Oahu	Married/partnered	Yes	Did not meet	Yes	2.Overweight	1.vGood/Exce	No	Yes	No	No	No	No	No	No	2019	1	3.Sometimes	151011	107.7835539	53.89177695
Female	65+	2.Native Hawaiian	2.Some College	0-130%	1.Oahu	Single	Yes	Met	No	1.Normal	1.vGood/Exce	No	No	No	No	No	No	No	No	2019	0	1.Never	151011	153.3005795	76.65028975
Male	65+	4.Japanese	1.College Graduate	186+%	1.Oahu	Married/partnered	Yes	Met	Yes	1.Normal	2.Good	No	Yes	Yes	Yes	Yes	No	No	No	2019	0	1.Never	151011	82.0708085	41.03540425
Male	55-64	4.Japanese	2.Some College	131-185%	1.Oahu	Married/partnered	No	Met	Yes	2.Overweight	1.vGood/Exce	No	Yes	Yes	No	Yes	No	No	No	2019	0	1.Never	151011	293.4783071	146.73915355
Female	55-64	7.Other Asian	3.HS or less	186+%	1.Oahu	Single	No	Did not meet	Yes	1.Normal	2.Good	No	No	No	No	No	No	No	No	2019	0	1.Never	151011	464.8572323	232.42861615
Male	45-54	4.Japanese	3.HS or less	186+%	1.Oahu	Married/partnered	Yes	Met	Yes	3.Obese	1.vGood/Exce	No	Yes	Yes	No	No	No	Yes	No	2019	1	5.Very often	151011	93.635889	46.8179445
Male	65+	5.Chinese	1.College Graduate	186+%	1.Oahu	Married/partnered	Yes	Met	Yes	2.Overweight	1.vGood/Exce	No	No	No	No	Yes	No	No	No	2019	0	2.Almost never	151011	82.0708085	41.03540425
Female	65+	7.Other Asian	2.Some College	186+%	1.Oahu	Married/partnered	No	Did not meet	Yes	4.Underweight	3.Fair/poor	No	Yes	Yes	No	Yes	No	No	No	2019	0	1.Never	151011	58.0800859	29.04004295
Female	65+	3.OPI	2.Some College	186+%	1.Oahu	Married/partnered	Yes	Met	Yes	3.Obese	1.vGood/Exce	No	Yes	Yes	No	No	No	Yes	No	2019	0	1.Never	151011	191.1764484	95.5882242
Male	55-64	4.Japanese	1.College Graduate	186+%	1.Oahu	Single	No	Met	Yes	3.Obese	2.Good	No	Yes	Yes	No	No	No	No	No	2019	1	3.Sometimes	151011	100.5327018	50.2663509
Male	65+	1.White	1.College Graduate	186+%	1.Oahu	Single	No	zUnknown	Yes	2.Overweight	2.Good	No	No	No	Yes	No	No	No	No	2019	0	1.Never	151012	23.964439	11.9822195
Female	65+	4.Japanese	2.Some College	186+%	1.Oahu	Married/partnered	Yes	Met	Yes	2.Overweight	3.Fair/poor	No	Yes	Yes	No	No	No	No	No	2019	0	1.Never	151011	261.3603863	130.68019315
Male	65+	4.Japanese	1.College Graduate	186+%	1.Oahu	Married/partnered	No	Met	Yes	2.Overweight	1.vGood/Exce	No	No	Yes	No	Yes	No	No	No	2019	1	4.Often	151011	82.0708085	41.03540425
Female	55-64	6.Filipino	3.HS or less	0-130%	1.Oahu	Married/partnered	No	Did not meet	Yes	2.Overweight	1.vGood/Exce	No	No	Yes	No	No	No	No	No	2019	0	1.Never	151011	1263.810032	631.905016
Female	65+	4.Japanese	2.Some College	186+%	1.Oahu	Single	No	Did not meet	Yes	2.Overweight	1.vGood/Exce	No	No	No	No	Yes	No	No	No	2019	0	1.Never	151011	82.1309629	41.06548145
Male	55-64	1.White	3.HS or less	186+%	1.Oahu	Married/partnered	No	Met	No	2.Overweight	1.vGood/Exce	No	No	No	No	No	No	No	No	2019	0	1.Never	151012	243.0966524	121.5483262
Male	65+	1.White	1.College Graduate	186+%	1.Oahu	Married/partnered	No	Met	No	1.Normal	1.vGood/Exce	No	No	No	No	Yes	No	No	No	2019	0	1.Never	151011	49.3080746	24.6540373
Female	65+	1.White	1.College Graduate	186+%	1.Oahu	Single	No	Did not meet	Yes	2.Overweight	1.vGood/Exce	No	No	No	Yes	Yes	No	No	No	2019	0	1.Never	151011	29.979616	14.989808
Male	45-54	4.Japanese	1.College Graduate	186+%	1.Oahu	Married/partnered	No	Met	Yes	2.Overweight	2.Good	No	No	Yes	No	No	No	No	No	2019	0	1.Never	151011	114.9631294	57.4815647
Female	65+	1.White	1.College Graduate	186+%	1.Oahu	Single	Yes	Met	Yes	2.Overweight	1.vGood/Exce	No	No	Yes	No	Yes	Yes	No	No	2019	0	1.Never	151011	24.2145849	12.10729245
Male	65+	2.Native Hawaiian	1.College Graduate	186+%	1.Oahu	Married/partnered	Yes	Met	Yes	2.Overweight	2.Good	No	No	Yes	No	No	No	No	No	2019	0	1.Never	151011	76.076158	38.038079
Male	65+	4.Japanese	3.HS or less	0-130%	1.Oahu	Married/partnered	No	Did not meet	Yes	1.Normal	2.Good	No	No	Yes	No	No	No	Yes	No	2019	0	1.Never	151011	238.4512825	119.22564125
Female	65+	4.Japanese	2.Some College	zUnknown	1.Oahu	Single	Yes	zUnknown	Yes	2.Overweight	2.Good	No	No	Yes	No	Yes	No	No	No	2019	0	1.Never	151011	151.7245841	75.86229205
Male	65+	4.Japanese	3.HS or less	0-130%	1.Oahu	Married/partnered	No	Met	Yes	1.Normal	2.Good	No	No	Yes	No	No	No	Yes	No	2019	1	4.Often	151011	371.8659946	185.9329973
Female	65+	1.White	1.College Graduate	186+%	1.Oahu	Single	No	Did not meet	Yes	3.Obese	1.vGood/Exce	No	No	Yes	No	Yes	No	No	No	2019	0	1.Never	151011	13.1077451	6.55387255
Female	65+	4.Japanese	3.HS or less	131-185%	1.Oahu	Married/partnered	No	Did not meet	Yes	1.Normal	3.Fair/poor	Yes	No	Yes	No	Yes	No	Yes	No	2019	0	1.Never	151011	244.4244136	122.2122068
Female	65+	2.Native Hawaiian	3.HS or less	186+%	1.Oahu	Married/partnered	No	Met	Yes	2.Overweight	2.Good	No	No	Yes	No	No	No	Yes	No	2019	0	1.Never	151011	208.8604343	104.43021715
Male	55-64	4.Japanese	2.Some College	186+%	1.Oahu	Married/partnered	No	Met	No	2.Overweight	2.Good	No	No	No	No	No	No	No	No	2019	0	1.Never	151011	391.3044095	195.65220475
Male	65+	1.White	1.College Graduate	186+%	1.Oahu	Married/partnered	No	Met	Yes	2.Overweight	1.vGood/Exce	No	No	No	No	No	No	No	No	2019	0	1.Never	151011	49.3080746	24.6540373
Female	45-54	1.White	1.College Graduate	131-185%	1.Oahu	Married/partnered	Yes	Did not meet	Yes	3.Obese	1.vGood/Exce	Yes	No	No	No	No	No	No	No	2019	0	1.Never	151012	331.4123914	165.7061957
Female	65+	1.White	1.College Graduate	186+%	1.Oahu	Married/partnered	Yes	Did not meet	No	2.Overweight	1.vGood/Exce	No	No	No	No	No	No	No	No	2019	0	1.Never	151011	48.633048	24.316524
Female	65+	1.White	2.Some College	186+%	1.Oahu	Single	Yes	Did not meet	Yes	1.Normal	3.Fair/poor	Yes	No	Yes	No	No	No	Yes	No	2019	0	1.Never	151011	91.3265216	45.6632608
Female	65+	5.Chinese	2.Some College	186+%	1.Oahu	Single	No	zUnknown	Yes	4.Underweight	1.vGood/Exce	No	No	No	No	No	No	No	No	2019	0	1.Never	151011	164.2619258	82.1309629
Female	65+	7.Other Asian	1.College Graduate	186+%	1.Oahu	Single	No	Met	Yes	1.Normal	1.vGood/Exce	No	No	No	No	No	No	No	No	2019	0	1.Never	151011	21.2971052	10.6485526
Female	65+	4.Japanese	1.College Graduate	186+%	1.Oahu	Single	No	Met	Yes	1.Normal	2.Good	No	No	Yes	No	No	No	Yes	No	2019	0	1.Never	151011	103.2398919	51.61994595
Male	65+	2.Native Hawaiian	3.HS or less	131-185%	1.Oahu	Married/partnered	Yes	Did not meet	Yes	3.Obese	2.Good	No	No	Yes	No	No	No	No	No	2019	0	2.Almost never	151011	192.3349083	96.16745415
Male	65+	1.White	1.College Graduate	186+%	1.Oahu	Single	No	Met	Yes	2.Overweight	2.Good	No	No	No	No	No	No	No	No	2019	0	1.Never	151011	26.5793612	13.2896806
Male	65+	1.White	3.HS or less	0-130%	1.Oahu	Married/partnered	Yes	Did not meet	Yes	2.Overweight	3.Fair/poor	No	No	No	No	No	No	Yes	No	2019	0	1.Never	151011	98.500664	49.250332
Female	55-64	6.Filipino	2.Some College	zUnknown	1.Oahu	Married/partnered	No	Met	Yes	1.Normal	3.Fair/poor	No	No	No	No	Yes	No	No	No	2019	0	1.Never	151012	672.6283754	336.3141877
Female	65+	7.Other Asian	1.College Graduate	186+%	1.Oahu	Married/partnered	No	Did not meet	Yes	1.Normal	2.Good	Yes	Yes	No	No	No	No	No	No	2019	0	1.Never	151011	78.6189961	39.30949805
Female	65+	6.Filipino	1.College Graduate	131-185%	1.Oahu	Married/partnered	No	Met	Yes	1.Normal	1.vGood/Exce	No	No	Yes	No	Yes	No	No	No	2019	0	1.Never	151011	89.9074288	44.9537144
Male	55-64	7.Other Asian	2.Some College	186+%	1.Oahu	Married/partnered	No	Met	No	3.Obese	1.vGood/Exce	No	No	No	No	No	No	No	No	2019	1	3.Sometimes	151011	97.8261024	48.9130512
Female	65+	4.Japanese	1.College Graduate	186+%	1.Oahu	Single	No	Did not meet	Yes	4.Underweight	2.Good	No	No	Yes	No	Yes	No	No	No	2019	0	1.Never	151011	48.4643142	24.2321571
Female	65+	2.Native Hawaiian	2.Some College	zUnknown	1.Oahu	Single	No	Did not meet	Yes	2.Overweight	1.vGood/Exce	No	Yes	No	No	No	No	Yes	No	2019	0	1.Never	151011	204.4007727	102.20038635
Male	55-64	5.Chinese	1.College Graduate	186+%	1.Oahu	Single	No	Did not meet	Yes	3.Obese	2.Good	No	Yes	Yes	No	Yes	No	No	No	2019	0	1.Never	151011	100.5327018	50.2663509
Female	65+	2.Native Hawaiian	1.College Graduate	186+%	1.Oahu	Single	Yes	Did not meet	Yes	2.Overweight	1.vGood/Exce	No	No	No	No	Yes	No	No	No	2019	0	1.Never	151011	21.2971052	10.6485526
Male	65+	2.Native Hawaiian	2.Some College	131-185%	1.Oahu	Married/partnered	Yes	Met	Yes	2.Overweight	3.Fair/poor	No	No	Yes	Yes	Yes	No	No	No	2019	0	1.Never	151011	89.1757708	44.5878854
Female	65+	5.Chinese	2.Some College	186+%	1.Oahu	Single	No	Did not meet	Yes	4.Underweight	2.Good	No	No	Yes	No	No	No	No	No	2019	0	1.Never	151011	75.862292	37.931146
Female	65+	4.Japanese	2.Some College	zUnknown	1.Oahu	Married/partnered	Yes	Met	Yes	2.Overweight	1.vGood/Exce	No	Yes	Yes	No	No	No	No	No	2019	0	1.Never	151011	76.1816589	38.09082945
Female	65+	5.Chinese	3.HS or less	131-185%	1.Oahu	Single	No	Did not meet	Yes	4.Underweight	2.Good	No	No	Yes	No	No	No	No	No	2019	0	1.Never	151011	87.8374697	43.91873485
Female	65+	6.Filipino	3.HS or less	186+%	1.Oahu	Married/partnered	No	Did not meet	Yes	1.Normal	1.vGood/Exce	No	No	Yes	No	No	No	No	No	2019	0	1.Never	151012	1010.249214	505.124607
Female	65+	1.White	1.College Graduate	186+%	1.Oahu	Married/partnered	No	zUnknown	Yes	2.Overweight	1.vGood/Exce	No	No	Yes	No	Yes	No	No	No	2019	0	1.Never	151011	48.633048	24.316524
Male	65+	2.Native Hawaiian	2.Some College	186+%	1.Oahu	Married/partnered	No	Did not meet	No	1.Normal	1.vGood/Exce	No	No	No	Yes	Yes	Yes	No	No	2019	1	3.Sometimes	151011	98.2902047	49.14510235
Male	55-64	2.Native Hawaiian	3.HS or less	0-130%	1.Oahu	Single	Yes	Did not meet	Yes	3.Obese	3.Fair/poor	Yes	Yes	Yes	No	Yes	Yes	Yes	No	2019	1	3.Sometimes	151011	165.039099	82.5195495
Male	55-64	6.Filipino	3.HS or less	0-130%	1.Oahu	Single	No	Did not meet	Yes	1.Normal	1.vGood/Exce	No	No	No	No	Yes	No	No	No	2019	0	1.Never	151011	464.7307012	232.3653506
Female	55-64	6.Filipino	1.College Graduate	186+%	1.Oahu	Married/partnered	No	Met	Yes	1.Normal	1.vGood/Exce	No	No	No	No	Yes	No	No	No	2019	0	1.Never	151011	163.9918485	81.99592425
Female	65+	5.Chinese	2.Some College	186+%	1.Oahu	Married/partnered	No	Did not meet	Yes	1.Normal	1.vGood/Exce	No	No	Yes	No	No	No	No	No	2019	0	1.Never	151012	83.156209	41.5781045
Female	55-64	4.Japanese	1.College Graduate	186+%	1.Oahu	Married/partnered	No	Met	Yes	1.Normal	1.vGood/Exce	No	No	Yes	No	No	No	No	No	2019	0	1.Never	151012	219.3449879	109.67249395
Female	65+	4.Japanese	1.College Graduate	186+%	1.Oahu	Single	No	Did not meet	Yes	1.Normal	2.Good	No	Yes	No	No	Yes	No	No	No	2019	0	1.Never	151011	42.3793204	21.1896602
Male	45-54	1.White	1.College Graduate	zUnknown	1.Oahu	Single	No	zUnknown	Yes	2.Overweight	1.vGood/Exce	No	No	Yes	No	No	No	Yes	No	2019	0	1.Never	151011	47.735618	23.867809
Male	65+	1.White	3.HS or less	186+%	1.Oahu	Married/partnered	Yes	Did not meet	Yes	3.Obese	2.Good	No	No	Yes	No	No	No	No	No	2019	0	1.Never	151011	89.3667142	44.6833571
Female	65+	1.White	1.College Graduate	186+%	1.Oahu	Married/partnered	No	Met	Yes	3.Obese	2.Good	Yes	No	No	No	Yes	No	Yes	No	2019	0	1.Never	151011	18.5386591	9.26932955
Male	65+	7.Other Asian	1.College Graduate	186+%	1.Oahu	Married/partnered	Yes	Met	Yes	2.Overweight	2.Good	No	No	No	No	Yes	Yes	No	No	2019	0	1.Never	151011	74.4603964	37.2301982
Female	65+	6.Filipino	3.HS or less	186+%	1.Oahu	Married/partnered	No	Met	Yes	1.Normal	1.vGood/Exce	No	No	Yes	No	No	No	No	No	2019	0	1.Never	151011	284.9805597	142.49027985
Female	55-64	1.White	1.College Graduate	186+%	1.Oahu	Single	No	Met	Yes	1.Normal	3.Fair/poor	No	No	No	No	Yes	No	Yes	No	2019	0	1.Never	151011	16.3827765	8.19138825
Female	65+	2.Native Hawaiian	2.Some College	186+%	1.Oahu	Married/partnered	Yes	Met	Yes	1.Normal	2.Good	No	Yes	Yes	No	No	No	No	No	2019	0	1.Never	151011	124.3423937	62.17119685
Male	65+	1.White	1.College Graduate	186+%	1.Oahu	Married/partnered	Yes	Met	Yes	3.Obese	1.vGood/Exce	No	No	No	No	Yes	Yes	No	No	2019	1	4.Often	151011	49.3080746	24.6540373
Male	65+	1.White	1.College Graduate	186+%	1.Oahu	Married/partnered	No	Met	Yes	1.Normal	1.vGood/Exce	No	No	Yes	Yes	Yes	No	No	No	2019	1	3.Sometimes	151012	98.9269814	49.4634907
Female	65+	1.White	1.College Graduate	186+%	1.Oahu	Single	No	Met	Yes	1.Normal	1.vGood/Exce	No	No	No	No	Yes	No	No	No	2019	0	1.Never	151011	26.2154902	13.1077451
Female	65+	6.Filipino	2.Some College	186+%	1.Oahu	Married/partnered	No	Met	Yes	1.Normal	1.vGood/Exce	No	No	No	No	No	No	No	No	2019	0	1.Never	151011	174.2402576	87.1201288
Female	65+	5.Chinese	2.Some College	186+%	1.Oahu	Single	No	Met	Yes	1.Normal	2.Good	No	No	Yes	No	No	No	No	No	2019	0	1.Never	151011	75.862292	37.931146
Male	35-44	2.Native Hawaiian	1.College Graduate	131-185%	1.Oahu	Married/partnered	No	Met	Yes	3.Obese	3.Fair/poor	No	No	No	No	No	No	No	No	2019	1	3.Sometimes	151011	245.232421	122.6162105
Male	55-64	4.Japanese	3.HS or less	zUnknown	1.Oahu	Single	No	Did not meet	Yes	3.Obese	3.Fair/poor	Yes	Yes	Yes	No	Yes	No	Yes	Yes	2019	0	1.Never	151011	66.0996964	33.0498482
Female	65+	4.Japanese	2.Some College	zUnknown	1.Oahu	Single	No	Met	Yes	1.Normal	1.vGood/Exce	No	No	Yes	No	Yes	No	No	No	2019	0	1.Never	151011	93.9236579	46.96182895
Female	65+	3.OPI	3.HS or less	zUnknown	1.Oahu	Single	Yes	Did not meet	Yes	3.Obese	2.Good	No	No	Yes	No	Yes	No	No	No	2019	0	1.Never	151011	132.7277882	66.3638941
Female	65+	5.Chinese	3.HS or less	0-130%	1.Oahu	Single	No	Did not meet	Yes	1.Normal	2.Good	No	No	Yes	No	Yes	No	No	No	2019	0	1.Never	151011	47.7889359	23.89446795
Female	55-64	4.Japanese	1.College Graduate	186+%	1.Oahu	Married/partnered	No	Met	Yes	4.Underweight	1.vGood/Exce	No	No	No	No	No	No	No	No	2019	0	1.Never	151011	163.9918485	81.99592425
Female	55-64	1.White	3.HS or less	0-130%	1.Oahu	Single	Yes	Met	Yes	1.Normal	3.Fair/poor	No	No	Yes	No	Yes	Yes	No	No	2019	0	1.Never	151011	69.9520686	34.9760343
Male	35-44	Other	1.College Graduate	131-185%	1.Oahu	Single	No	Met	No	2.Overweight	2.Good	No	No	No	No	No	Yes	No	No	2019	0	1.Never	151011	315.4303025	157.71515125
Male	55-64	4.Japanese	3.HS or less	0-130%	1.Oahu	Single	Yes	Met	Yes	1.Normal	1.vGood/Exce	No	No	No	No	No	No	No	No	2019	1	4.Often	151011	210.107487	105.0537435
Male	65+	5.Chinese	1.College Graduate	186+%	1.Oahu	Married/partnered	No	Met	Yes	1.Normal	2.Good	No	No	Yes	No	Yes	No	No	No	2019	0	1.Never	151011	74.4603964	37.2301982
Female	65+	5.Chinese	1.College Graduate	186+%	1.Oahu	Married/partnered	Yes	Met	Yes	2.Overweight	1.vGood/Exce	No	No	Yes	No	No	Yes	No	No	2019	0	1.Never	151011	78.6189961	39.30949805
Male	65+	2.Native Hawaiian	2.Some College	186+%	1.Oahu	Married/partnered	Yes	Did not meet	Yes	3.Obese	1.vGood/Exce	No	No	Yes	No	No	Yes	No	No	2019	1	4.Often	151011	89.1757708	44.5878854
Female	65+	1.White	3.HS or less	131-185%	1.Oahu	Married/partnered	Yes	Met	Yes	3.Obese	1.vGood/Exce	No	No	No	No	Yes	No	No	No	2019	0	1.Never	151011	53.3591187	26.67955935
Male	65+	4.Japanese	1.College Graduate	186+%	1.Oahu	Married/partnered	No	Met	Yes	2.Overweight	1.vGood/Exce	No	No	No	No	No	No	No	No	2019	1	3.Sometimes	151011	82.0708085	41.03540425
Female	35-44	4.Japanese	1.College Graduate	186+%	1.Oahu	Married/partnered	No	Did not meet	Yes	1.Normal	2.Good	No	No	No	No	No	No	No	No	2019	0	1.Never	151011	93.4969823	46.74849115
Male	65+	1.White	1.College Graduate	186+%	1.Oahu	Married/partnered	Yes	Met	Yes	2.Overweight	2.Good	No	No	Yes	No	Yes	Yes	No	No	2019	0	1.Never	151011	22.1586889	11.07934445
Female	65+	2.Native Hawaiian	2.Some College	186+%	1.Oahu	Married/partnered	Yes	Met	Yes	2.Overweight	1.vGood/Exce	No	No	Yes	No	Yes	No	No	No	2019	0	1.Never	151012	83.156209	41.5781045
Female	55-64	4.Japanese	1.College Graduate	186+%	1.Oahu	Single	No	Did not meet	Yes	2.Overweight	2.Good	No	No	Yes	No	Yes	No	No	No	2019	0	1.Never	151011	54.4347887	27.21739435
Female	65+	4.Japanese	3.HS or less	186+%	1.Oahu	Single	No	Met	No	4.Underweight	2.Good	Yes	No	No	No	Yes	No	No	No	2019	0	1.Never	151011	153.6178664	76.8089332
Female	65+	1.White	1.College Graduate	186+%	1.Oahu	Single	No	Did not meet	No	3.Obese	2.Good	Yes	No	No	No	Yes	No	Yes	No	2019	0	1.Never	151011	24.2145849	12.10729245
Male	65+	1.White	1.College Graduate	186+%	1.Oahu	Married/partnered	Yes	Did not meet	Yes	1.Normal	1.vGood/Exce	No	No	No	No	No	No	No	No	2019	0	1.Never	151012	109.0380624	54.5190312
Female	65+	1.White	1.College Graduate	186+%	1.Oahu	Married/partnered	No	Met	Yes	1.Normal	1.vGood/Exce	No	No	No	No	No	No	No	No	2019	0	1.Never	151011	48.633048	24.316524
Male	65+	1.White	1.College Graduate	186+%	1.Oahu	Married/partnered	No	Met	Yes	3.Obese	2.Good	No	No	Yes	No	No	No	No	No	2019	0	1.Never	151012	109.0380624	54.5190312
Female	65+	1.White	1.College Graduate	186+%	1.Oahu	Single	Yes	Met	Yes	3.Obese	2.Good	No	No	Yes	No	Yes	No	Yes	No	2019	0	1.Never	151011	13.4726207	6.73631035
Male	55-64	4.Japanese	1.College Graduate	131-185%	1.Oahu	Single	No	Did not meet	No	2.Overweight	3.Fair/poor	No	Yes	No	No	No	No	Yes	No	2019	0	1.Never	151011	48.9118765	24.45593825
Female	65+	2.Native Hawaiian	3.HS or less	0-130%	1.Oahu	Single	Yes	Met	Yes	2.Overweight	2.Good	No	No	Yes	No	No	No	Yes	No	2019	0	1.Never	151012	251.5227337	125.76136685
Male	65+	1.White	1.College Graduate	186+%	1.Oahu	Married/partnered	Yes	Met	Yes	2.Overweight	1.vGood/Exce	No	No	No	No	No	No	No	No	2019	0	1.Never	151011	49.3080746	24.6540373
Female	65+	1.White	2.Some College	186+%	1.Oahu	Married/partnered	No	Met	Yes	3.Obese	1.vGood/Exce	No	Yes	Yes	No	No	No	Yes	No	2019	0	1.Never	151011	107.7835539	53.89177695
Female	65+	4.Japanese	1.College Graduate	186+%	1.Oahu	Married/partnered	No	Did not meet	Yes	1.Normal	1.vGood/Exce	No	No	No	No	Yes	No	No	No	2019	0	1.Never	151012	236.6003953	118.30019765
Female	65+	3.OPI	2.Some College	131-185%	1.Oahu	Married/partnered	Yes	Met	Yes	2.Overweight	1.vGood/Exce	No	No	Yes	Yes	Yes	Yes	Yes	No	2019	1	3.Sometimes	151012	300.9451189	150.47255945
Male	55-64	1.White	3.HS or less	0-130%	1.Oahu	Single	Yes	Did not meet	Yes	3.Obese	3.Fair/poor	No	Yes	No	No	No	Yes	Yes	Yes	2019	0	2.Almost never	151011	207.4489971	103.72449855
Male	65+	4.Japanese	1.College Graduate	186+%	1.Oahu	Married/partnered	Yes	Met	Yes	1.Normal	2.Good	No	No	No	No	No	No	No	No	2019	0	1.Never	151011	74.4603964	37.2301982
Female	55-64	6.Filipino	2.Some College	186+%	1.Oahu	Married/partnered	No	Met	Yes	1.Normal	1.vGood/Exce	No	No	Yes	No	No	No	No	No	2019	0	1.Never	151011	317.8155834	158.9077917
Female	45-54	2.Native Hawaiian	1.College Graduate	186+%	1.Oahu	Married/partnered	No	Met	Yes	2.Overweight	1.vGood/Exce	No	No	No	No	No	No	No	No	2019	0	1.Never	151012	164.9781164	82.4890582
Male	65+	3.OPI	2.Some College	131-185%	1.Oahu	Married/partnered	No	Met	Yes	3.Obese	2.Good	No	Yes	No	No	Yes	No	No	No	2019	0	1.Never	151011	222.939427	111.4697135
Male	65+	4.Japanese	1.College Graduate	zUnknown	1.Oahu	Married/partnered	No	Met	Yes	1.Normal	2.Good	No	No	No	No	No	No	No	No	2019	0	1.Never	151012	224.0852733	112.04263665
Male	55-64	4.Japanese	3.HS or less	131-185%	1.Oahu	Single	No	Met	Yes	1.Normal	2.Good	No	No	Yes	No	Yes	No	No	No	2019	1	4.Often	151011	40.941252	20.470626
Male	65+	4.Japanese	1.College Graduate	186+%	1.Oahu	Single	No	Met	Yes	2.Overweight	2.Good	No	Yes	Yes	No	No	No	No	No	2019	0	2.Almost never	151012	88.7589015	44.37945075
Male	35-44	9.Black	2.Some College	186+%	1.Oahu	Married/partnered	Yes	Did not meet	Yes	1.Normal	1.vGood/Exce	Yes	No	No	No	No	No	No	No	2019	1	3.Sometimes	151011	160.1836154	80.0918077
Male	65+	4.Japanese	3.HS or less	zUnknown	1.Oahu	Married/partnered	No	Met	Yes	1.Normal	2.Good	No	Yes	No	No	No	No	No	No	2019	0	1.Never	151011	74.3731989	37.18659945
Male	65+	1.White	3.HS or less	186+%	1.Oahu	Married/partnered	Yes	Met	Yes	2.Overweight	1.vGood/Exce	No	No	Yes	Yes	No	Yes	Yes	No	2019	0	1.Never	151011	49.250332	24.625166
Female	65+	1.White	1.College Graduate	186+%	1.Oahu	Single	Yes	Met	Yes	1.Normal	1.vGood/Exce	No	No	No	No	No	No	No	No	2019	0	1.Never	151011	29.979616	14.989808
Male	65+	2.Native Hawaiian	2.Some College	186+%	1.Oahu	Married/partnered	No	Met	Yes	1.Normal	2.Good	No	No	Yes	No	No	No	No	No	2019	0	1.Never	151011	89.1757708	44.5878854
Male	45-54	5.Chinese	1.College Graduate	186+%	1.Oahu	Married/partnered	No	Did not meet	Yes	3.Obese	1.vGood/Exce	Yes	No	Yes	No	No	No	No	No	2019	0	1.Never	151012	17.2754773	8.63773865
Male	65+	1.White	1.College Graduate	0-130%	1.Oahu	Married/partnered	No	Did not meet	Yes	3.Obese	3.Fair/poor	No	Yes	Yes	Yes	Yes	Yes	Yes	Yes	2019	0	1.Never	151011	27.1738652	13.5869326
Female	65+	1.White	1.College Graduate	186+%	1.Oahu	Married/partnered	Yes	Met	Yes	1.Normal	1.vGood/Exce	Yes	No	Yes	No	Yes	No	No	No	2019	0	1.Never	151011	48.633048	24.316524
Female	65+	1.White	1.College Graduate	186+%	1.Oahu	Single	Yes	Met	Yes	1.Normal	1.vGood/Exce	No	No	Yes	No	Yes	No	Yes	No	2019	0	1.Never	151011	29.979616	14.989808
Male	45-54	4.Japanese	1.College Graduate	186+%	1.Oahu	Married/partnered	No	Did not meet	Yes	3.Obese	3.Fair/poor	No	No	No	No	No	No	No	No	2019	0	2.Almost never	151012	103.6528638	51.8264319
Female	65+	4.Japanese	3.HS or less	zUnknown	1.Oahu	Single	No	Did not meet	Yes	1.Normal	2.Good	No	No	Yes	No	No	No	Yes	No	2019	0	1.Never	151011	84.0874732	42.0437366
Male	65+	1.White	2.Some College	0-130%	1.Oahu	Married/partnered	Yes	Did not meet	Yes	1.Normal	2.Good	No	No	No	Yes	No	No	No	No	2019	0	1.Never	151011	263.3142411	131.65712055
Female	65+	8.AIAN	1.College Graduate	186+%	1.Oahu	Single	No	Met	Yes	2.Overweight	1.vGood/Exce	No	No	No	No	No	No	No	No	2019	0	1.Never	151011	9.5707637	4.78538185
Female	65+	1.White	2.Some College	186+%	1.Oahu	Married/partnered	No	Met	Yes	1.Normal	2.Good	No	No	No	No	No	No	No	No	2019	0	1.Never	151011	94.2506634	47.1253317
Female	65+	5.Chinese	3.HS or less	zUnknown	1.Oahu	Married/partnered	No	Did not meet	Yes	1.Normal	3.Fair/poor	No	No	Yes	No	No	No	No	No	2019	0	1.Never	151011	126.6621999	63.33109995
Female	55-64	7.Other Asian	1.College Graduate	131-185%	1.Oahu	Married/partnered	No	Did not meet	Yes	1.Normal	1.vGood/Exce	No	No	Yes	No	No	No	No	No	2019	1	4.Often	151011	163.9918485	81.99592425
Male	65+	5.Chinese	1.College Graduate	186+%	1.Oahu	Married/partnered	No	Met	Yes	2.Overweight	3.Fair/poor	No	No	Yes	No	Yes	Yes	Yes	No	2019	0	1.Never	151011	82.0708085	41.03540425
Male	65+	1.White	2.Some College	186+%	1.Oahu	Married/partnered	Yes	Did not meet	Yes	1.Normal	1.vGood/Exce	No	No	No	No	No	No	No	No	2019	0	1.Never	151012	191.7201166	95.8600583
Female	65+	1.White	1.College Graduate	zUnknown	1.Oahu	Married/partnered	Yes	zUnknown	Yes	1.Normal	2.Good	No	No	No	No	No	No	No	No	2019	0	1.Never	151011	55.6159772	27.8079886
Female	65+	6.Filipino	3.HS or less	131-185%	1.Oahu	Married/partnered	No	Met	Yes	1.Normal	2.Good	No	No	Yes	No	No	No	No	No	2019	0	1.Never	151011	162.9496091	81.47480455
Female	55-64	4.Japanese	2.Some College	186+%	1.Oahu	Single	No	Met	No	2.Overweight	2.Good	No	Yes	Yes	No	No	Yes	No	No	2019	0	1.Never	151011	236.7406625	118.37033125
Male	65+	1.White	3.HS or less	zUnknown	1.Oahu	Married/partnered	Yes	Met	Yes	1.Normal	2.Good	No	Yes	Yes	No	Yes	No	No	No	2019	0	1.Never	151012	245.5580502	122.7790251
Male	65+	4.Japanese	2.Some College	zUnknown	1.Oahu	Married/partnered	No	Did not meet	Yes	2.Overweight	1.vGood/Exce	No	No	No	No	No	No	No	No	2019	1	3.Sometimes	151011	430.605309	215.3026545
Male	65+	4.Japanese	3.HS or less	186+%	1.Oahu	Married/partnered	Yes	Met	Yes	1.Normal	1.vGood/Exce	No	No	Yes	No	Yes	No	No	No	2019	0	2.Almost never	151011	148.7463979	74.37319895
Male	65+	6.Filipino	2.Some College	186+%	1.Oahu	Single	No	Met	Yes	1.Normal	1.vGood/Exce	No	No	Yes	No	No	No	No	No	2019	1	3.Sometimes	151011	85.7369703	42.86848515
Female	65+	1.White	2.Some College	zUnknown	1.Oahu	Single	Yes	Met	Yes	1.Normal	1.vGood/Exce	No	No	No	No	No	No	No	No	2019	0	1.Never	151011	101.6110421	50.80552105
Female	65+	2.Native Hawaiian	3.HS or less	186+%	1.Oahu	Single	Yes	Did not meet	Yes	1.Normal	2.Good	No	No	Yes	No	No	No	No	No	2019	0	1.Never	151011	110.2132439	55.10662195
Female	65+	4.Japanese	1.College Graduate	186+%	1.Oahu	Married/partnered	No	Met	Yes	1.Normal	2.Good	No	No	No	No	No	No	No	No	2019	0	1.Never	151011	117.9284942	58.9642471
Female	65+	1.White	1.College Graduate	186+%	1.Oahu	Single	Yes	Met	Yes	2.Overweight	1.vGood/Exce	No	No	Yes	No	No	No	No	No	2019	0	1.Never	151012	60.14822	30.07411
Female	55-64	5.Chinese	1.College Graduate	186+%	1.Oahu	Married/partnered	No	Did not meet	Yes	2.Overweight	2.Good	No	No	No	No	No	No	No	No	2019	0	1.Never	151011	109.327899	54.6639495
Female	65+	1.White	2.Some College	186+%	1.Oahu	Single	No	Did not meet	Yes	1.Normal	2.Good	No	No	Yes	No	Yes	No	No	No	2019	0	1.Never	151012	116.5670232	58.2835116
Male	55-64	6.Filipino	3.HS or less	186+%	1.Oahu	Married/partnered	No	zUnknown	Yes	2.Overweight	3.Fair/poor	No	No	No	No	No	No	No	No	2019	0	1.Never	151011	91.4870384	45.7435192
Female	55-64	1.White	1.College Graduate	186+%	1.Oahu	Single	No	Met	Yes	1.Normal	3.Fair/poor	No	No	No	No	No	No	No	No	2019	0	1.Never	151011	72.9107367	36.45536835
Female	65+	4.Japanese	1.College Graduate	zUnknown	1.Oahu	Married/partnered	Yes	Did not meet	Yes	1.Normal	1.vGood/Exce	No	No	No	No	No	No	No	No	2019	0	1.Never	151011	89.9074288	44.9537144
Male	65+	4.Japanese	3.HS or less	186+%	1.Oahu	Single	Yes	Met	Yes	2.Overweight	1.vGood/Exce	No	Yes	Yes	No	No	No	No	No	2019	0	1.Never	151011	67.1937112	33.5968556
Male	65+	4.Japanese	2.Some College	186+%	1.Oahu	Married/partnered	No	Met	Yes	1.Normal	1.vGood/Exce	No	No	No	No	No	Yes	No	No	2019	1	3.Sometimes	151011	360.759918	180.379959
Female	18-24	4.Japanese	3.HS or less	186+%	1.Oahu	Single	No	Did not meet	Yes	1.Normal	1.vGood/Exce	No	No	No	No	No	No	No	No	2019	0	1.Never	151012	430.4426419	215.22132095
Female	25-34	5.Chinese	1.College Graduate	131-185%	1.Oahu	Single	No	Did not meet	No	1.Normal	1.vGood/Exce	No	No	No	No	No	No	No	No	2019	0	1.Never	151011	193.0994726	96.5497363
Female	65+	4.Japanese	2.Some College	0-130%	1.Oahu	Single	Yes	Did not meet	Yes	4.Underweight	1.vGood/Exce	No	No	No	No	No	No	No	No	2019	0	1.Never	151012	188.4393992	94.2196996
Female	65+	1.White	1.College Graduate	0-130%	1.Oahu	Married/partnered	No	Met	Yes	3.Obese	1.vGood/Exce	No	No	Yes	No	Yes	Yes	No	No	2019	0	1.Never	151011	72.949572	36.474786
Female	65+	1.White	1.College Graduate	186+%	1.Oahu	Single	Yes	Met	Yes	3.Obese	2.Good	No	No	No	No	No	No	No	No	2019	0	1.Never	151011	29.979616	14.989808
Female	65+	7.Other Asian	2.Some College	131-185%	1.Oahu	Married/partnered	No	Met	Yes	1.Normal	1.vGood/Exce	No	No	No	No	No	No	No	No	2019	0	1.Never	151011	228.5449766	114.2724883
Male	65+	1.White	2.Some College	zUnknown	1.Oahu	Married/partnered	Yes	Met	Yes	2.Overweight	1.vGood/Exce	No	No	No	No	No	No	No	No	2019	0	1.Never	151011	238.8971563	119.44857815
Female	65+	9.Black	2.Some College	186+%	1.Oahu	Married/partnered	No	Met	Yes	2.Overweight	1.vGood/Exce	No	No	No	No	No	No	No	No	2019	0	1.Never	151011	251.5897478	125.7948739
Female	65+	2.Native Hawaiian	3.HS or less	131-185%	1.Oahu	Single	No	Met	Yes	3.Obese	2.Good	No	No	No	No	No	No	No	No	2019	0	1.Never	151011	47.7889359	23.89446795
Male	25-34	4.Japanese	1.College Graduate	186+%	1.Oahu	Single	No	Did not meet	No	3.Obese	2.Good	No	No	No	No	No	No	No	No	2019	0	2.Almost never	151011	81.7494969	40.87474845
Female	65+	1.White	2.Some College	186+%	1.Oahu	Single	Yes	Met	Yes	3.Obese	1.vGood/Exce	Yes	No	No	No	Yes	Yes	No	No	2019	0	1.Never	151012	101.9313139	50.96565695
Female	65+	1.White	2.Some College	zUnknown	1.Oahu	Married/partnered	Yes	Met	Yes	1.Normal	1.vGood/Exce	No	No	Yes	No	No	No	No	No	2019	0	1.Never	151011	94.2506634	47.1253317
Female	65+	5.Chinese	1.College Graduate	186+%	3.Kauai	Single	No	Did not meet	Yes	2.Overweight	2.Good	No	No	No	No	Yes	No	No	No	2019	0	1.Never	151012	90.5428049	45.27140245
Female	55-64	6.Filipino	2.Some College	186+%	1.Oahu	Married/partnered	No	Did not meet	No	2.Overweight	2.Good	No	No	No	No	No	Yes	No	No	2019	0	1.Never	151011	57.6370145	28.81850725
Male	65+	1.White	2.Some College	186+%	1.Oahu	Single	Yes	Met	Yes	1.Normal	1.vGood/Exce	No	No	No	No	No	No	No	No	2019	0	1.Never	151011	104.8841527	52.44207635
Female	65+	4.Japanese	1.College Graduate	186+%	1.Oahu	Single	No	Did not meet	Yes	1.Normal	1.vGood/Exce	No	No	Yes	No	Yes	No	No	No	2019	0	1.Never	151011	42.3793204	21.1896602
Female	65+	2.Native Hawaiian	2.Some College	186+%	1.Oahu	Single	No	Met	Yes	1.Normal	1.vGood/Exce	No	No	Yes	No	No	Yes	No	No	2019	0	1.Never	151011	89.368497	44.6842485
Male	25-34	2.Native Hawaiian	2.Some College	zUnknown	1.Oahu	Single	Yes	Met	No	2.Overweight	1.vGood/Exce	No	No	No	No	No	No	No	No	2019	0	1.Never	151011	503.966016	251.983008
Female	65+	1.White	1.College Graduate	186+%	1.Oahu	Single	Yes	Met	Yes	3.Obese	1.vGood/Exce	No	No	No	No	No	No	No	No	2019	0	1.Never	151011	26.2154902	13.1077451
Female	65+	5.Chinese	1.College Graduate	186+%	1.Oahu	Single	No	Met	Yes	1.Normal	2.Good	No	No	Yes	No	Yes	No	No	No	2019	0	1.Never	151011	48.4643142	24.2321571
Female	65+	4.Japanese	1.College Graduate	0-130%	1.Oahu	Single	No	Met	Yes	1.Normal	2.Good	No	No	Yes	No	No	Yes	No	No	2019	1	3.Sometimes	151011	117.4341173	58.71705865
Female	35-44	1.White	1.College Graduate	186+%	1.Oahu	Married/partnered	No	Met	Yes	2.Overweight	1.vGood/Exce	No	No	No	No	No	No	No	No	2019	0	1.Never	151011	218.508621	109.2543105
Male	65+	4.Japanese	3.HS or less	0-130%	1.Oahu	Married/partnered	Yes	Met	Yes	2.Overweight	2.Good	No	Yes	Yes	No	Yes	No	No	No	2019	1	3.Sometimes	151011	202.4297545	101.21487725
Male	65+	1.White	1.College Graduate	zUnknown	1.Oahu	Married/partnered	No	Met	Yes	1.Normal	1.vGood/Exce	No	No	Yes	No	Yes	No	No	No	2019	0	1.Never	151011	18.1159101	9.05795505
Female	65+	1.White	1.College Graduate	186+%	1.Oahu	Single	No	Met	Yes	1.Normal	2.Good	Yes	Yes	Yes	No	Yes	Yes	Yes	No	2019	0	1.Never	151011	14.989808	7.494904
Female	18-24	4.Japanese	1.College Graduate	186+%	1.Oahu	Single	No	Met	Yes	1.Normal	1.vGood/Exce	No	No	Yes	No	No	No	No	No	2019	0	1.Never	151011	118.3752284	59.1876142
Female	65+	4.Japanese	2.Some College	zUnknown	1.Oahu	Single	No	Met	Yes	1.Normal	1.vGood/Exce	No	No	Yes	No	Yes	No	No	No	2019	0	1.Never	151011	41.0654815	20.53274075
Female	65+	1.White	1.College Graduate	186+%	1.Oahu	Single	Yes	Met	Yes	3.Obese	3.Fair/poor	Yes	Yes	Yes	Yes	Yes	Yes	No	No	2019	0	1.Never	151011	29.979616	14.989808
Female	65+	4.Japanese	2.Some College	186+%	1.Oahu	Married/partnered	No	Did not meet	Yes	1.Normal	2.Good	No	No	No	No	Yes	No	No	No	2019	0	1.Never	151011	152.3633177	76.18165885
Female	65+	1.White	1.College Graduate	186+%	1.Oahu	Single	No	Met	Yes	3.Obese	1.vGood/Exce	Yes	No	No	No	Yes	No	No	No	2019	0	1.Never	151011	55.8448916	27.9224458
Female	55-64	1.White	1.College Graduate	186+%	1.Oahu	Married/partnered	No	Met	Yes	1.Normal	1.vGood/Exce	No	No	No	No	No	No	No	No	2019	0	1.Never	151011	33.8146582	16.9073291
Female	65+	4.Japanese	1.College Graduate	186+%	1.Oahu	Married/partnered	No	Met	Yes	1.Normal	2.Good	No	Yes	No	No	No	No	No	No	2019	0	1.Never	151011	78.6189961	39.30949805
Male	65+	5.Chinese	1.College Graduate	186+%	1.Oahu	Married/partnered	No	Did not meet	Yes	1.Normal	2.Good	No	No	Yes	No	No	No	Yes	No	2019	0	1.Never	151012	164.6589815	82.32949075
Female	55-64	7.Other Asian	1.College Graduate	186+%	1.Oahu	Married/partnered	No	Met	Yes	2.Overweight	2.Good	No	No	No	No	Yes	No	No	No	2019	0	1.Never	151011	109.327899	54.6639495
Female	65+	2.Native Hawaiian	1.College Graduate	186+%	1.Oahu	Single	No	Did not meet	Yes	2.Overweight	2.Good	No	No	Yes	No	Yes	No	No	No	2019	0	1.Never	151011	32.0198898	16.0099449
Male	65+	1.White	1.College Graduate	186+%	1.Oahu	Married/partnered	No	Met	Yes	1.Normal	1.vGood/Exce	No	No	No	No	No	No	No	No	2019	1	5.Very often	151011	49.3080746	24.6540373
Female	65+	5.Chinese	3.HS or less	0-130%	1.Oahu	Single	No	Did not meet	Yes	1.Normal	2.Good	No	No	Yes	No	No	No	No	No	2019	0	1.Never	151012	63.9666353	31.98331765
Female	18-24	1.White	3.HS or less	0-130%	1.Oahu	Single	No	Met	Yes	1.Normal	1.vGood/Exce	No	No	No	No	No	No	No	No	2019	0	1.Never	151012	407.9512963	203.97564815
Male	45-54	2.Native Hawaiian	3.HS or less	186+%	1.Oahu	Married/partnered	No	Did not meet	Yes	3.Obese	3.Fair/poor	No	No	Yes	No	Yes	No	No	No	2019	1	3.Sometimes	151011	290.4485705	145.22428525
Female	65+	2.Native Hawaiian	3.HS or less	186+%	1.Oahu	Single	No	Met	Yes	1.Normal	2.Good	No	No	No	No	Yes	No	No	No	2019	1	3.Sometimes	151011	47.7889359	23.89446795
Male	65+	2.Native Hawaiian	3.HS or less	186+%	1.Oahu	Single	No	Met	Yes	2.Overweight	1.vGood/Exce	No	Yes	No	No	No	Yes	No	No	2019	0	2.Almost never	151011	103.677522	51.838761
Male	18-24	9.Black	3.HS or less	zUnknown	1.Oahu	Single	No	Did not meet	Yes	2.Overweight	3.Fair/poor	No	No	No	No	No	Yes	No	No	2019	0	2.Almost never	151011	57.3339046	28.6669523
Female	25-34	4.Japanese	1.College Graduate	186+%	1.Oahu	Single	No	Met	No	1.Normal	1.vGood/Exce	No	No	No	No	No	No	No	No	2019	0	1.Never	151011	214.8449135	107.42245675
Female	65+	1.White	1.College Graduate	186+%	1.Oahu	Single	No	Met	Yes	3.Obese	1.vGood/Exce	No	No	Yes	No	Yes	Yes	Yes	No	2019	0	1.Never	151011	26.2154902	13.1077451
Female	65+	4.Japanese	2.Some College	0-130%	1.Oahu	Single	No	Did not meet	No	1.Normal	1.vGood/Exce	No	No	Yes	No	No	No	No	No	2019	0	1.Never	151011	164.2619258	82.1309629
Female	65+	4.Japanese	1.College Graduate	186+%	1.Oahu	Married/partnered	No	Met	Yes	2.Overweight	2.Good	No	No	No	No	No	No	Yes	No	2019	0	1.Never	151011	89.9074288	44.9537144
Male	55-64	4.Japanese	2.Some College	186+%	1.Oahu	Married/partnered	Yes	Met	Yes	2.Overweight	3.Fair/poor	Yes	Yes	No	No	No	No	Yes	Yes	2019	0	2.Almost never	151011	97.8261024	48.9130512
Male	65+	1.White	1.College Graduate	186+%	1.Oahu	Married/partnered	No	Did not meet	Yes	1.Normal	2.Good	No	No	No	No	No	No	Yes	Yes	2019	1	4.Often	151011	13.5869326	6.7934663
Male	45-54	1.White	2.Some College	186+%	1.Oahu	Married/partnered	Yes	Met	No	1.Normal	2.Good	No	No	No	No	No	No	No	No	2019	0	1.Never	151011	83.4979769	41.74898845
Female	45-54	6.Filipino	2.Some College	186+%	1.Oahu	Married/partnered	No	Met	Yes	2.Overweight	1.vGood/Exce	No	No	No	No	No	No	No	No	2019	0	1.Never	151011	389.5578368	194.7789184
Female	45-54	6.Filipino	1.College Graduate	0-130%	1.Oahu	Married/partnered	No	Did not meet	Yes	1.Normal	1.vGood/Exce	No	No	No	No	No	No	No	No	2019	0	1.Never	151011	201.0106272	100.5053136
Male	65+	7.Other Asian	1.College Graduate	186+%	2.Hawaii	Married/partnered	Yes	Met	Yes	2.Overweight	1.vGood/Exce	No	No	No	No	No	No	No	No	2019	1	5.Very often	151021	40.6080784	20.3040392
Male	45-54	4.Japanese	1.College Graduate	186+%	2.Hawaii	Married/partnered	No	Met	Yes	1.Normal	1.vGood/Exce	No	No	No	No	No	No	No	No	2019	0	1.Never	151021	83.4314391	41.71571955
Female	55-64	1.White	1.College Graduate	zUnknown	2.Hawaii	Married/partnered	No	Met	Yes	1.Normal	1.vGood/Exce	No	No	No	No	Yes	No	No	No	2019	0	1.Never	151021	11.033255	5.5166275
Male	35-44	1.White	2.Some College	186+%	2.Hawaii	Single	Yes	Met	No	3.Obese	2.Good	No	No	Yes	No	Yes	No	No	No	2019	0	1.Never	151021	39.1830801	19.59154005
Male	18-24	2.Native Hawaiian	3.HS or less	0-130%	2.Hawaii	Single	No	Met	No	1.Normal	1.vGood/Exce	No	No	No	No	No	No	No	No	2019	1	3.Sometimes	151021	176.9468101	88.47340505
Male	45-54	9.Black	1.College Graduate	186+%	2.Hawaii	Single	Yes	Met	Yes	2.Overweight	1.vGood/Exce	Yes	No	No	No	No	Yes	No	No	2019	0	1.Never	151021	28.4722986	14.2361493
Female	55-64	4.Japanese	2.Some College	0-130%	2.Hawaii	Single	Yes	Did not meet	Yes	1.Normal	1.vGood/Exce	No	No	Yes	No	No	No	No	No	2019	0	1.Never	151021	46.4909704	23.2454852
Female	65+	4.Japanese	2.Some College	186+%	2.Hawaii	Single	Yes	Met	Yes	1.Normal	1.vGood/Exce	No	No	No	No	No	Yes	No	No	2019	0	1.Never	151021	66.2493771	33.12468855
Female	65+	4.Japanese	1.College Graduate	186+%	2.Hawaii	Single	No	Met	Yes	3.Obese	2.Good	No	No	Yes	No	Yes	No	No	No	2019	0	1.Never	151021	35.1543343	17.57716715
Female	55-64	1.White	3.HS or less	186+%	2.Hawaii	Married/partnered	No	Met	Yes	2.Overweight	2.Good	No	No	No	No	No	No	No	No	2019	0	1.Never	151022	120.3145	60.15725
Female	65+	1.White	1.College Graduate	186+%	2.Hawaii	Single	No	Met	No	1.Normal	1.vGood/Exce	No	No	No	No	No	No	No	No	2019	0	1.Never	151021	18.3393414	9.1696707
Female	55-64	1.White	3.HS or less	186+%	2.Hawaii	Married/partnered	Yes	zUnknown	Yes	2.Overweight	1.vGood/Exce	Yes	No	No	No	Yes	Yes	No	No	2019	0	1.Never	151021	59.9905239	29.99526195
Male	65+	1.White	1.College Graduate	186+%	2.Hawaii	Single	No	Did not meet	Yes	2.Overweight	1.vGood/Exce	No	No	Yes	No	Yes	Yes	No	No	2019	0	1.Never	151021	19.388082	9.694041
Female	45-54	6.Filipino	3.HS or less	0-130%	3.Kauai	Single	No	Met	Yes	1.Normal	2.Good	No	No	Yes	No	No	No	No	No	2019	0	1.Never	151021	276.5913566	138.2956783
Female	55-64	4.Japanese	2.Some College	186+%	2.Hawaii	Single	Yes	zUnknown	Yes	2.Overweight	3.Fair/poor	No	No	Yes	Yes	Yes	No	No	No	2019	0	1.Never	151022	129.266141	64.6330705
Female	65+	1.White	3.HS or less	186+%	2.Hawaii	Single	Yes	Met	Yes	1.Normal	1.vGood/Exce	No	No	Yes	No	No	No	No	No	2019	0	1.Never	151021	34.1815291	17.09076455
Female	65+	4.Japanese	1.College Graduate	186+%	2.Hawaii	Married/partnered	No	Met	Yes	3.Obese	1.vGood/Exce	No	No	Yes	No	Yes	No	No	No	2019	0	1.Never	151021	65.2157338	32.6078669
Female	65+	1.White	1.College Graduate	zUnknown	2.Hawaii	Married/partnered	No	Met	Yes	2.Overweight	1.vGood/Exce	No	No	No	No	Yes	No	No	No	2019	0	1.Never	151021	34.0217964	17.0108982
Female	45-54	1.White	3.HS or less	186+%	2.Hawaii	Married/partnered	Yes	Met	No	1.Normal	2.Good	No	No	No	No	No	Yes	No	No	2019	0	1.Never	151021	122.4706359	61.23531795
Female	65+	1.White	2.Some College	zUnknown	2.Hawaii	Single	Yes	Met	Yes	1.Normal	1.vGood/Exce	No	No	Yes	No	No	No	No	No	2019	0	1.Never	151021	81.9677636	40.9838818
Female	45-54	2.Native Hawaiian	1.College Graduate	186+%	2.Hawaii	Married/partnered	Yes	Met	Yes	3.Obese	2.Good	Yes	No	No	No	No	Yes	No	No	2019	0	1.Never	151022	221.07491	110.537455
Female	45-54	1.White	1.College Graduate	186+%	2.Hawaii	Married/partnered	No	Met	Yes	1.Normal	1.vGood/Exce	No	No	No	No	No	No	No	No	2019	0	1.Never	151021	67.5731598	33.7865799
Female	65+	3.OPI	3.HS or less	131-185%	2.Hawaii	Married/partnered	Yes	Met	No	2.Overweight	3.Fair/poor	Yes	No	Yes	No	Yes	Yes	No	No	2019	0	1.Never	151021	42.6284242	21.3142121
Male	65+	4.Japanese	3.HS or less	0-130%	2.Hawaii	Single	No	Did not meet	No	1.Normal	3.Fair/poor	No	Yes	No	No	No	No	No	No	2019	0	1.Never	151021	54.9926992	27.4963496
Female	55-64	4.Japanese	1.College Graduate	zUnknown	2.Hawaii	Married/partnered	No	Did not meet	Yes	2.Overweight	1.vGood/Exce	No	No	No	No	No	No	No	No	2019	0	1.Never	151021	61.6978524	30.8489262
Female	65+	1.White	1.College Graduate	186+%	2.Hawaii	Married/partnered	No	Did not meet	Yes	1.Normal	1.vGood/Exce	No	No	No	No	Yes	No	No	No	2019	0	1.Never	151021	34.9870437	17.49352185
Female	65+	6.Filipino	2.Some College	zUnknown	2.Hawaii	Married/partnered	No	Met	Yes	1.Normal	2.Good	No	No	No	No	No	No	No	No	2019	0	1.Never	151021	283.4403855	141.72019275
Female	65+	1.White	3.HS or less	zUnknown	2.Hawaii	Single	No	Did not meet	Yes	2.Overweight	1.vGood/Exce	No	No	No	No	No	No	No	No	2019	0	1.Never	151021	33.2385049	16.61925245
Male	65+	4.Japanese	1.College Graduate	186+%	2.Hawaii	Married/partnered	Yes	Met	Yes	3.Obese	3.Fair/poor	No	No	Yes	No	No	Yes	No	No	2019	1	4.Often	151021	133.6440117	66.82200585
Female	55-64	4.Japanese	1.College Graduate	186+%	2.Hawaii	Married/partnered	No	zUnknown	Yes	1.Normal	1.vGood/Exce	No	No	No	No	No	No	No	No	2019	0	1.Never	151021	92.5467786	46.2733893
Female	65+	4.Japanese	3.HS or less	0-130%	2.Hawaii	Single	Yes	Did not meet	Yes	1.Normal	2.Good	No	No	No	No	No	No	Yes	No	2019	0	1.Never	151021	123.9129264	61.9564632
Male	65+	1.White	1.College Graduate	186+%	2.Hawaii	Married/partnered	Yes	Met	Yes	1.Normal	1.vGood/Exce	No	No	No	No	No	No	No	No	2019	0	1.Never	151022	36.0673035	18.03365175
Female	65+	2.Native Hawaiian	1.College Graduate	131-185%	2.Hawaii	Single	No	Met	Yes	1.Normal	2.Good	No	No	Yes	No	No	No	No	No	2019	0	1.Never	151021	17.3727991	8.68639955
Female	55-64	1.White	1.College Graduate	186+%	2.Hawaii	Married/partnered	Yes	Met	Yes	2.Overweight	2.Good	No	No	Yes	No	No	Yes	No	No	2019	0	1.Never	151021	33.0997649	16.54988245
Female	65+	1.White	3.HS or less	0-130%	2.Hawaii	Single	No	Met	Yes	1.Normal	1.vGood/Exce	No	No	No	No	No	Yes	No	No	2019	0	1.Never	151021	185.7176675	92.85883375
Male	25-34	6.Filipino	2.Some College	0-130%	2.Hawaii	Single	No	Did not meet	Yes	2.Overweight	2.Good	No	No	No	No	No	No	No	No	2019	0	1.Never	151021	183.9263485	91.96317425
Female	55-64	2.Native Hawaiian	2.Some College	131-185%	2.Hawaii	Single	Yes	Did not meet	No	1.Normal	3.Fair/poor	Yes	No	Yes	Yes	Yes	Yes	Yes	Yes	2019	1	3.Sometimes	151021	31.8522699	15.92613495
Female	65+	4.Japanese	1.College Graduate	zUnknown	2.Hawaii	Single	No	Did not meet	Yes	2.Overweight	2.Good	Yes	No	No	No	No	No	No	No	2019	0	1.Never	151021	29.1846128	14.5923064
Female	55-64	2.Native Hawaiian	3.HS or less	0-130%	2.Hawaii	Single	Yes	Met	Yes	3.Obese	1.vGood/Exce	No	No	No	No	No	No	No	No	2019	0	1.Never	151021	28.9855918	14.4927959
Male	55-64	6.Filipino	3.HS or less	zUnknown	2.Hawaii	Single	No	Did not meet	Yes	2.Overweight	3.Fair/poor	Yes	No	Yes	No	No	No	Yes	Yes	2019	0	1.Never	151021	35.0323114	17.5161557
Female	55-64	1.White	1.College Graduate	186+%	2.Hawaii	Married/partnered	No	Met	Yes	1.Normal	1.vGood/Exce	No	No	No	No	No	No	No	No	2019	0	1.Never	151021	33.0997649	16.54988245
Female	55-64	3.OPI	3.HS or less	186+%	2.Hawaii	Married/partnered	Yes	Met	Yes	3.Obese	1.vGood/Exce	No	Yes	No	No	No	Yes	No	No	2019	0	1.Never	151021	59.8273361	29.91366805
Male	55-64	1.White	2.Some College	zUnknown	2.Hawaii	Married/partnered	No	Met	Yes	1.Normal	1.vGood/Exce	No	No	Yes	No	No	No	No	No	2019	0	1.Never	151022	137.5852724	68.7926362
Female	65+	2.Native Hawaiian	3.HS or less	0-130%	2.Hawaii	Married/partnered	No	Met	Yes	3.Obese	1.vGood/Exce	No	No	No	No	No	Yes	No	No	2019	0	1.Never	151021	42.6284242	21.3142121
Male	65+	1.White	2.Some College	186+%	2.Hawaii	Married/partnered	No	Met	Yes	2.Overweight	1.vGood/Exce	No	No	No	No	Yes	No	No	No	2019	1	3.Sometimes	151021	74.3731203	37.18656015
Female	35-44	1.White	1.College Graduate	0-130%	2.Hawaii	Single	Yes	Met	Yes	1.Normal	2.Good	No	No	No	No	No	No	No	No	2019	1	3.Sometimes	151021	41.2918438	20.6459219
Female	65+	1.White	3.HS or less	zUnknown	2.Hawaii	Single	Yes	Met	Yes	2.Overweight	2.Good	No	No	Yes	No	No	No	No	No	2019	0	1.Never	151022	161.5035647	80.75178235
Female	55-64	7.Other Asian	2.Some College	0-130%	2.Hawaii	Married/partnered	No	Met	No	1.Normal	1.vGood/Exce	No	No	No	No	No	No	No	No	2019	0	1.Never	151021	239.14041	119.570205
Female	65+	8.AIAN	3.HS or less	0-130%	2.Hawaii	Single	Yes	Met	Yes	2.Overweight	2.Good	Yes	No	Yes	No	Yes	No	No	No	2019	0	1.Never	151021	14.8965091	7.44825455
Female	35-44	4.Japanese	1.College Graduate	186+%	2.Hawaii	Single	Yes	Did not meet	Yes	2.Overweight	1.vGood/Exce	No	No	No	No	No	No	No	No	2019	0	1.Never	151021	66.1674862	33.0837431
Female	45-54	2.Native Hawaiian	3.HS or less	131-185%	2.Hawaii	Married/partnered	Yes	Did not meet	No	3.Obese	3.Fair/poor	No	No	No	No	Yes	No	Yes	No	2019	0	1.Never	151021	109.3849509	54.69247545
Female	65+	8.AIAN	1.College Graduate	0-130%	2.Hawaii	Married/partnered	Yes	Met	No	1.Normal	3.Fair/poor	No	No	No	No	No	Yes	Yes	No	2019	0	1.Never	151021	17.5823409	8.79117045
Female	65+	4.Japanese	3.HS or less	zUnknown	2.Hawaii	Married/partnered	No	Met	Yes	4.Underweight	2.Good	No	No	No	No	Yes	No	No	No	2019	0	1.Never	151021	114.9370706	57.4685353
Female	65+	1.White	2.Some College	0-130%	2.Hawaii	Married/partnered	Yes	Met	Yes	1.Normal	3.Fair/poor	No	No	Yes	No	No	No	Yes	No	2019	0	1.Never	151021	155.7191891	77.85959455
Male	65+	1.White	1.College Graduate	186+%	2.Hawaii	Married/partnered	No	Met	Yes	1.Normal	1.vGood/Exce	No	No	No	No	No	No	No	No	2019	0	1.Never	151021	35.9673428	17.9836714
Female	65+	4.Japanese	1.College Graduate	186+%	2.Hawaii	Married/partnered	No	Met	Yes	3.Obese	3.Fair/poor	No	No	Yes	No	Yes	No	No	No	2019	0	1.Never	151021	21.7385779	10.86928895
Male	55-64	2.Native Hawaiian	1.College Graduate	0-130%	2.Hawaii	Single	Yes	Met	Yes	1.Normal	1.vGood/Exce	No	No	Yes	No	No	No	No	No	2019	1	3.Sometimes	151021	9.0737243	4.53686215
Male	65+	1.White	3.HS or less	131-185%	2.Hawaii	Single	Yes	Met	Yes	3.Obese	1.vGood/Exce	No	Yes	Yes	No	No	No	No	No	2019	1	5.Very often	151021	35.1392585	17.56962925
Male	55-64	2.Native Hawaiian	3.HS or less	0-130%	2.Hawaii	Married/partnered	Yes	Did not meet	Yes	2.Overweight	3.Fair/poor	Yes	No	Yes	No	Yes	No	Yes	Yes	2019	1	3.Sometimes	151022	136.1526597	68.07632985
Female	65+	4.Japanese	3.HS or less	0-130%	2.Hawaii	Single	No	Did not meet	Yes	3.Obese	1.vGood/Exce	No	No	Yes	No	Yes	No	Yes	Yes	2019	0	1.Never	151021	60.9941397	30.49706985
Male	65+	4.Japanese	1.College Graduate	186+%	2.Hawaii	Single	No	Met	Yes	2.Overweight	1.vGood/Exce	No	No	Yes	No	No	No	No	No	2019	0	1.Never	151021	16.6354691	8.31773455
Female	65+	6.Filipino	3.HS or less	0-130%	2.Hawaii	Married/partnered	No	Met	Yes	2.Overweight	2.Good	No	No	No	No	Yes	Yes	Yes	No	2019	0	1.Never	151021	191.6036761	95.80183805
Female	65+	1.White	1.College Graduate	0-130%	2.Hawaii	Married/partnered	No	Met	Yes	2.Overweight	1.vGood/Exce	Yes	No	No	No	No	No	No	No	2019	0	1.Never	151021	34.9870437	17.49352185
Female	65+	2.Native Hawaiian	2.Some College	zUnknown	2.Hawaii	Married/partnered	No	Met	Yes	1.Normal	1.vGood/Exce	No	No	Yes	No	No	No	Yes	No	2019	1	3.Sometimes	151021	65.7547573	32.87737865
Male	65+	1.White	1.College Graduate	186+%	2.Hawaii	Married/partnered	No	Did not meet	Yes	1.Normal	1.vGood/Exce	No	No	No	No	No	No	No	No	2019	0	1.Never	151022	32.416766	16.208383
Female	65+	1.White	1.College Graduate	0-130%	2.Hawaii	Single	No	Did not meet	Yes	1.Normal	3.Fair/poor	Yes	No	No	No	Yes	No	Yes	No	2019	0	1.Never	151022	87.2319301	43.61596505
Female	65+	1.White	1.College Graduate	131-185%	2.Hawaii	Single	No	Did not meet	Yes	3.Obese	3.Fair/poor	Yes	Yes	Yes	No	Yes	No	Yes	Yes	2019	0	1.Never	151021	18.8596549	9.42982745
Female	65+	1.White	1.College Graduate	186+%	2.Hawaii	Single	Yes	Met	Yes	1.Normal	2.Good	No	No	Yes	No	No	No	No	No	2019	0	1.Never	151022	37.8241396	18.9120698
Male	65+	1.White	1.College Graduate	186+%	2.Hawaii	Married/partnered	Yes	Did not meet	Yes	1.Normal	2.Good	No	No	Yes	No	No	No	Yes	No	2019	0	1.Never	151021	38.3762978	19.1881489
Female	65+	4.Japanese	1.College Graduate	186+%	2.Hawaii	Married/partnered	No	Met	Yes	2.Overweight	1.vGood/Exce	No	No	No	No	No	Yes	No	No	2019	0	1.Never	151021	65.2157338	32.6078669
Male	65+	6.Filipino	2.Some College	0-130%	2.Hawaii	Married/partnered	Yes	Did not meet	Yes	1.Normal	2.Good	No	No	No	No	Yes	No	No	No	2019	1	3.Sometimes	151021	279.9136887	139.95684435
Female	65+	1.White	2.Some College	0-130%	2.Hawaii	Single	No	Did not meet	No	1.Normal	1.vGood/Exce	No	No	No	No	No	No	No	No	2019	0	1.Never	151021	135.0410184	67.5205092
Female	65+	2.Native Hawaiian	3.HS or less	0-130%	3.Kauai	Single	No	Met	Yes	3.Obese	1.vGood/Exce	No	Yes	Yes	No	No	No	No	No	2019	0	1.Never	151032	11.7936481	5.89682405
Female	65+	1.White	1.College Graduate	zUnknown	3.Kauai	Single	No	Did not meet	Yes	1.Normal	2.Good	No	No	No	No	Yes	No	No	No	2019	0	1.Never	151031	8.3828806	4.1914403
Female	65+	4.Japanese	1.College Graduate	186+%	3.Kauai	Married/partnered	Yes	Met	Yes	2.Overweight	2.Good	No	Yes	Yes	No	Yes	No	No	No	2019	1	3.Sometimes	151031	15.6317171	7.81585855
Female	65+	1.White	3.HS or less	186+%	3.Kauai	Single	No	Did not meet	Yes	1.Normal	1.vGood/Exce	No	No	Yes	No	No	No	No	No	2019	0	1.Never	151031	30.3865241	15.19326205
Female	65+	6.Filipino	3.HS or less	0-130%	3.Kauai	Single	No	Did not meet	Yes	2.Overweight	2.Good	No	No	Yes	No	Yes	No	Yes	No	2019	0	1.Never	151031	82.0649325	41.03246625
Male	65+	1.White	1.College Graduate	186+%	3.Kauai	Married/partnered	Yes	Met	Yes	3.Obese	1.vGood/Exce	No	No	No	No	No	No	No	No	2019	0	1.Never	151031	17.3547888	8.6773944
Female	65+	4.Japanese	2.Some College	186+%	3.Kauai	Married/partnered	Yes	Did not meet	Yes	3.Obese	2.Good	No	Yes	Yes	No	Yes	No	No	No	2019	0	1.Never	151032	54.2970311	27.14851555
Female	65+	6.Filipino	3.HS or less	zUnknown	3.Kauai	Single	No	Did not meet	No	1.Normal	1.vGood/Exce	No	No	No	No	No	No	No	No	2019	0	1.Never	151031	27.3549775	13.67748875
Male	65+	1.White	2.Some College	186+%	3.Kauai	Married/partnered	No	Met	Yes	1.Normal	1.vGood/Exce	No	No	No	No	Yes	No	No	No	2019	0	1.Never	151031	34.8703572	17.4351786
Male	65+	1.White	2.Some College	186+%	3.Kauai	Single	No	Met	Yes	1.Normal	3.Fair/poor	No	No	No	No	Yes	No	No	No	2019	0	1.Never	151031	16.7462588	8.3731294
Female	55-64	6.Filipino	1.College Graduate	186+%	3.Kauai	Married/partnered	No	Met	Yes	3.Obese	1.vGood/Exce	No	No	No	Yes	No	No	No	No	2019	0	1.Never	151031	9.4221007	4.71105035
Female	65+	1.White	1.College Graduate	186+%	3.Kauai	Married/partnered	No	Met	Yes	2.Overweight	1.vGood/Exce	No	No	No	No	No	No	No	No	2019	0	1.Never	151031	14.4569918	7.2284959
Female	65+	1.White	1.College Graduate	186+%	3.Kauai	Single	No	Did not meet	Yes	3.Obese	3.Fair/poor	No	No	Yes	No	No	No	Yes	No	2019	0	1.Never	151031	16.7657613	8.38288065
Female	55-64	1.White	3.HS or less	0-130%	2.Hawaii	Married/partnered	Yes	Met	Yes	3.Obese	2.Good	No	No	Yes	Yes	Yes	No	No	No	2019	1	3.Sometimes	151031	16.5699302	8.2849651
Female	65+	2.Native Hawaiian	3.HS or less	186+%	3.Kauai	Married/partnered	No	Did not meet	Yes	3.Obese	3.Fair/poor	No	No	No	No	Yes	No	No	Yes	2019	0	1.Never	151031	39.5063437	19.75317185
Male	55-64	4.Japanese	3.HS or less	0-130%	3.Kauai	Single	Yes	Met	Yes	2.Overweight	2.Good	No	Yes	Yes	Yes	Yes	No	No	No	2019	1	3.Sometimes	151031	36.0547983	18.02739915
Female	65+	1.White	1.College Graduate	186+%	3.Kauai	Married/partnered	No	Met	Yes	1.Normal	1.vGood/Exce	No	No	No	No	No	No	No	No	2019	0	1.Never	151032	28.9320339	14.46601695
Male	55-64	6.Filipino	1.College Graduate	186+%	3.Kauai	Married/partnered	No	Met	Yes	2.Overweight	1.vGood/Exce	No	No	No	No	Yes	No	No	No	2019	1	3.Sometimes	151031	20.5301831	10.26509155
Female	65+	1.White	1.College Graduate	zUnknown	3.Kauai	Single	Yes	Did not meet	No	3.Obese	1.vGood/Exce	No	Yes	No	No	Yes	No	Yes	No	2019	0	1.Never	151031	8.3828806	4.1914403
Male	65+	4.Japanese	2.Some College	186+%	3.Kauai	Married/partnered	Yes	Did not meet	Yes	3.Obese	2.Good	No	Yes	Yes	No	No	No	No	No	2019	0	1.Never	151031	58.6479754	29.3239877
Male	65+	4.Japanese	2.Some College	0-130%	3.Kauai	Single	Yes	Did not meet	Yes	2.Overweight	2.Good	No	No	Yes	No	No	No	Yes	No	2019	0	2.Almost never	151031	13.7031811	6.85159055
Male	65+	1.White	3.HS or less	186+%	3.Kauai	Married/partnered	Yes	Met	Yes	2.Overweight	1.vGood/Exce	No	No	No	No	No	No	No	No	2019	0	1.Never	151031	31.4540866	15.7270433
Female	65+	2.Native Hawaiian	2.Some College	131-185%	3.Kauai	Single	Yes	Met	Yes	3.Obese	3.Fair/poor	No	Yes	Yes	Yes	Yes	No	Yes	No	2019	0	1.Never	151031	35.0109325	17.50546625
Female	55-64	2.Native Hawaiian	2.Some College	186+%	3.Kauai	Single	Yes	Met	Yes	3.Obese	3.Fair/poor	No	No	No	Yes	Yes	No	Yes	No	2019	0	2.Almost never	151031	29.528978	14.764489
Female	55-64	1.White	1.College Graduate	131-185%	3.Kauai	Married/partnered	No	Met	Yes	1.Normal	1.vGood/Exce	No	No	No	No	No	No	No	No	2019	0	1.Never	151031	20.8584402	10.4292201
Male	65+	1.White	1.College Graduate	186+%	3.Kauai	Married/partnered	Yes	Met	Yes	2.Overweight	2.Good	No	No	Yes	No	No	No	No	No	2019	1	3.Sometimes	151031	17.9929954	8.9964977
Female	65+	6.Filipino	3.HS or less	zUnknown	3.Kauai	Single	No	Met	Yes	1.Normal	2.Good	No	No	Yes	No	No	Yes	Yes	No	2019	0	1.Never	151031	27.3549775	13.67748875
Female	65+	1.White	3.HS or less	0-130%	3.Kauai	Single	Yes	Did not meet	Yes	3.Obese	3.Fair/poor	No	Yes	Yes	No	No	Yes	Yes	No	2019	0	1.Never	151031	52.4673908	26.2336954
Female	65+	4.Japanese	3.HS or less	zUnknown	3.Kauai	Single	No	Met	Yes	1.Normal	3.Fair/poor	No	No	No	No	Yes	Yes	Yes	No	2019	0	1.Never	151032	126.2536132	63.1268066
Male	65+	3.OPI	2.Some College	zUnknown	3.Kauai	Married/partnered	No	Met	Yes	2.Overweight	1.vGood/Exce	No	Yes	Yes	Yes	No	Yes	No	No	2019	1	3.Sometimes	151031	37.1902112	18.5951056
Female	65+	1.White	1.College Graduate	zUnknown	3.Kauai	Married/partnered	Yes	Met	Yes	1.Normal	1.vGood/Exce	No	No	No	No	Yes	No	No	No	2019	0	1.Never	151031	15.5513032	7.7756516
Male	65+	5.Chinese	1.College Graduate	186+%	3.Kauai	Married/partnered	No	Did not meet	Yes	1.Normal	1.vGood/Exce	No	No	No	No	No	No	No	No	2019	1	3.Sometimes	151031	18.5093676	9.2546838
Female	65+	1.White	3.HS or less	186+%	3.Kauai	Married/partnered	No	Met	Yes	1.Normal	1.vGood/Exce	No	No	No	No	No	No	No	No	2019	0	1.Never	151031	26.2020748	13.1010374
Female	65+	7.Other Asian	1.College Graduate	186+%	3.Kauai	Married/partnered	No	Met	Yes	2.Overweight	3.Fair/poor	No	No	Yes	No	Yes	No	Yes	No	2019	0	1.Never	151031	27.9996191	13.99980955
Male	65+	4.Japanese	1.College Graduate	186+%	3.Kauai	Married/partnered	No	Met	Yes	3.Obese	1.vGood/Exce	No	No	Yes	No	No	No	Yes	No	2019	1	3.Sometimes	151031	15.1310861	7.56554305
Male	65+	6.Filipino	2.Some College	0-130%	3.Kauai	Married/partnered	Yes	Met	Yes	2.Overweight	1.vGood/Exce	No	No	Yes	No	No	No	No	No	2019	1	3.Sometimes	151032	117.3691755	58.68458775
Male	65+	1.White	2.Some College	186+%	3.Kauai	Married/partnered	Yes	Met	Yes	2.Overweight	1.vGood/Exce	No	No	Yes	No	Yes	No	No	No	2019	0	1.Never	151031	80.4197689	40.20988445
Female	55-64	1.White	2.Some College	0-130%	3.Kauai	Single	No	zUnknown	Yes	1.Normal	1.vGood/Exce	No	Yes	Yes	No	No	No	Yes	No	2019	0	1.Never	151031	21.7902016	10.8951008
Female	65+	6.Filipino	3.HS or less	0-130%	3.Kauai	Single	No	Did not meet	Yes	1.Normal	2.Good	No	No	Yes	No	No	No	No	No	2019	0	1.Never	151032	61.1254333	30.56271665
Male	45-54	1.White	1.College Graduate	186+%	3.Kauai	Married/partnered	No	Met	Yes	1.Normal	1.vGood/Exce	No	No	No	No	No	No	No	No	2019	0	1.Never	151031	33.3675981	16.68379905
Female	65+	1.White	2.Some College	186+%	3.Kauai	Married/partnered	Yes	Met	Yes	1.Normal	1.vGood/Exce	No	No	No	No	Yes	No	No	No	2019	0	1.Never	151031	12.590903	6.2954515
Male	65+	2.Native Hawaiian	2.Some College	186+%	3.Kauai	Single	No	Met	Yes	3.Obese	3.Fair/poor	No	No	Yes	No	No	No	Yes	No	2019	1	3.Sometimes	151031	20.0472654	10.0236327
Female	65+	1.White	1.College Graduate	186+%	3.Kauai	Married/partnered	No	Met	Yes	1.Normal	1.vGood/Exce	No	No	No	No	No	No	No	No	2019	0	1.Never	151031	14.4569918	7.2284959
Female	65+	1.White	2.Some College	0-130%	3.Kauai	Single	Yes	Met	Yes	1.Normal	2.Good	Yes	No	Yes	No	No	No	No	No	2019	0	1.Never	151031	15.6527193	7.82635965
Female	55-64	8.AIAN	3.HS or less	131-185%	3.Kauai	Married/partnered	Yes	Did not meet	Yes	1.Normal	3.Fair/poor	No	No	No	No	Yes	No	Yes	Yes	2019	0	1.Never	151031	37.999639	18.9998195
Female	55-64	5.Chinese	2.Some College	186+%	3.Kauai	Single	No	Met	Yes	1.Normal	2.Good	No	No	No	No	No	No	No	No	2019	0	1.Never	151031	39.2325541	19.61627705
Male	65+	2.Native Hawaiian	1.College Graduate	186+%	3.Kauai	Married/partnered	Yes	Met	Yes	3.Obese	3.Fair/poor	No	Yes	Yes	No	No	No	Yes	Yes	2019	0	1.Never	151031	61.4802556	30.7401278
Female	65+	4.Japanese	1.College Graduate	0-130%	3.Kauai	Single	No	Met	Yes	1.Normal	1.vGood/Exce	No	No	No	No	No	No	No	No	2019	0	1.Never	151031	15.0931058	7.5465529
Female	55-64	1.White	1.College Graduate	186+%	3.Kauai	Married/partnered	Yes	Did not meet	Yes	3.Obese	3.Fair/poor	No	No	No	No	Yes	No	Yes	No	2019	0	1.Never	151031	20.8584402	10.4292201
Male	65+	1.White	1.College Graduate	186+%	3.Kauai	Married/partnered	Yes	Met	Yes	3.Obese	2.Good	No	No	Yes	No	No	No	No	No	2019	0	1.Never	151031	3.8995577	1.94977885
Female	65+	1.White	1.College Graduate	186+%	3.Kauai	Married/partnered	Yes	Met	Yes	1.Normal	1.vGood/Exce	No	No	No	No	No	No	No	No	2019	0	1.Never	151031	14.4569918	7.2284959
Female	35-44	2.Native Hawaiian	1.College Graduate	186+%	3.Kauai	Married/partnered	No	Met	Yes	3.Obese	3.Fair/poor	No	No	No	No	No	No	No	No	2019	0	2.Almost never	151031	62.4968899	31.24844495
Male	65+	1.White	1.College Graduate	186+%	3.Kauai	Married/partnered	Yes	Met	Yes	2.Overweight	2.Good	No	No	No	No	Yes	Yes	No	No	2019	0	1.Never	151031	8.9964977	4.49824885
Female	65+	1.White	2.Some College	186+%	3.Kauai	Married/partnered	No	Did not meet	Yes	1.Normal	1.vGood/Exce	No	No	No	No	No	No	No	No	2019	0	1.Never	151031	30.1383669	15.06918345
Male	65+	2.Native Hawaiian	3.HS or less	0-130%	3.Kauai	Single	Yes	Did not meet	Yes	1.Normal	3.Fair/poor	Yes	No	Yes	No	Yes	No	Yes	Yes	2019	1	4.Often	151031	32.5058725	16.25293625
Male	65+	1.White	1.College Graduate	186+%	3.Kauai	Married/partnered	No	Did not meet	Yes	1.Normal	2.Good	No	No	No	No	No	No	No	No	2019	0	1.Never	151032	34.7312458	17.3656229
Female	65+	1.White	1.College Graduate	186+%	3.Kauai	Married/partnered	No	Met	Yes	1.Normal	2.Good	Yes	No	No	No	Yes	No	No	No	2019	1	3.Sometimes	151031	14.4569918	7.2284959
Female	65+	3.OPI	2.Some College	0-130%	3.Kauai	Single	No	Met	Yes	2.Overweight	2.Good	No	No	Yes	No	Yes	Yes	No	No	2019	0	1.Never	151031	16.9246052	8.4623026
Female	65+	2.Native Hawaiian	2.Some College	0-130%	3.Kauai	Single	No	Met	Yes	3.Obese	2.Good	No	Yes	Yes	No	No	No	No	No	2019	0	1.Never	151031	32.6599942	16.3299971
Male	65+	6.Filipino	1.College Graduate	186+%	3.Kauai	Married/partnered	Yes	Met	Yes	2.Overweight	2.Good	No	No	No	No	No	No	No	No	2019	0	1.Never	151031	19.6758379	9.83791895
Female	65+	1.White	2.Some College	186+%	3.Kauai	Single	No	Met	Yes	2.Overweight	1.vGood/Exce	No	Yes	Yes	No	Yes	No	No	No	2019	0	1.Never	151032	32.5122659	16.25613295
Female	55-64	1.White	1.College Graduate	186+%	3.Kauai	Single	Yes	Met	Yes	2.Overweight	1.vGood/Exce	No	No	Yes	No	Yes	No	Yes	No	2019	0	1.Never	151031	47.9031185	23.95155925
Male	65+	1.White	2.Some College	0-130%	3.Kauai	Single	Yes	Met	Yes	2.Overweight	1.vGood/Exce	No	No	No	No	Yes	No	No	No	2019	1	3.Sometimes	151032	37.6038423	18.80192115
Female	35-44	1.White	1.College Graduate	186+%	3.Kauai	Married/partnered	No	Met	No	1.Normal	1.vGood/Exce	No	No	No	No	No	No	No	No	2019	0	1.Never	151032	57.2302106	28.6151053
Female	65+	1.White	2.Some College	zUnknown	3.Kauai	Single	Yes	Met	No	1.Normal	1.vGood/Exce	No	No	No	No	No	No	Yes	No	2019	0	1.Never	151031	16.245991	8.1229955
Female	65+	2.Native Hawaiian	1.College Graduate	186+%	3.Kauai	Married/partnered	Yes	Did not meet	Yes	1.Normal	2.Good	No	No	Yes	No	No	No	No	No	2019	0	1.Never	151032	31.2829511	15.64147555
Female	65+	1.White	3.HS or less	131-185%	3.Kauai	Single	Yes	Met	Yes	2.Overweight	3.Fair/poor	No	No	Yes	Yes	Yes	Yes	No	No	2019	0	1.Never	151032	13.6640069	6.83200345
Female	65+	1.White	2.Some College	0-130%	3.Kauai	Married/partnered	Yes	Met	Yes	2.Overweight	2.Good	No	No	No	No	No	No	No	No	2019	1	3.Sometimes	151032	25.0918939	12.54594695
Male	65+	4.Japanese	3.HS or less	186+%	3.Kauai	Single	Yes	Met	No	1.Normal	2.Good	No	No	No	No	No	No	No	No	2019	0	1.Never	151031	24.3394797	12.16973985
Female	65+	6.Filipino	3.HS or less	0-130%	3.Kauai	Single	No	Met	Yes	2.Overweight	1.vGood/Exce	No	No	No	No	No	No	No	No	2019	0	1.Never	151032	117.3694212	58.6847106
Female	45-54	Other	2.Some College	186+%	4.Maui	Married/partnered	Yes	Did not meet	Yes	3.Obese	2.Good	No	No	No	No	Yes	Yes	No	No	2019	0	1.Never	151041	229.131734	114.565867
Female	65+	1.White	1.College Graduate	186+%	4.Maui	Single	Yes	Did not meet	No	2.Overweight	2.Good	No	No	Yes	No	Yes	No	No	No	2019	0	1.Never	151041	12.6299203	6.31496015
Female	65+	1.White	1.College Graduate	186+%	4.Maui	Single	Yes	Met	Yes	2.Overweight	1.vGood/Exce	No	No	No	No	No	No	No	No	2019	0	1.Never	151041	46.0170274	23.0085137
Male	65+	1.White	2.Some College	186+%	4.Maui	Married/partnered	Yes	Met	Yes	2.Overweight	1.vGood/Exce	No	No	No	No	Yes	No	No	No	2019	0	2.Almost never	151041	137.2324978	68.6162489
Male	55-64	1.White	2.Some College	186+%	4.Maui	Married/partnered	No	Met	Yes	2.Overweight	1.vGood/Exce	No	No	No	No	Yes	No	No	No	2019	1	4.Often	151041	116.8603436	58.4301718
Male	65+	1.White	1.College Graduate	186+%	4.Maui	Single	No	Met	Yes	3.Obese	2.Good	No	Yes	No	No	Yes	No	No	No	2019	0	2.Almost never	151041	23.5048953	11.75244765
Female	45-54	2.Native Hawaiian	1.College Graduate	186+%	4.Maui	Married/partnered	No	Met	No	3.Obese	2.Good	No	No	No	No	No	Yes	No	No	2019	1	4.Often	151041	26.2736131	13.13680655
Female	65+	8.AIAN	1.College Graduate	131-185%	4.Maui	Married/partnered	No	Met	Yes	2.Overweight	2.Good	No	No	No	No	No	Yes	No	No	2019	0	1.Never	151041	43.046373	21.5231865
Female	65+	1.White	1.College Graduate	186+%	4.Maui	Married/partnered	No	Met	Yes	2.Overweight	1.vGood/Exce	No	No	No	No	No	No	No	No	2019	0	1.Never	151041	26.0686238	13.0343119
Female	65+	8.AIAN	1.College Graduate	131-185%	4.Maui	Single	No	Met	Yes	1.Normal	1.vGood/Exce	Yes	No	No	No	No	Yes	No	No	2019	0	1.Never	151041	5.2138566	2.6069283
Male	65+	4.Japanese	1.College Graduate	186+%	4.Maui	Single	No	Met	No	1.Normal	2.Good	No	No	No	No	Yes	No	Yes	No	2019	1	4.Often	151041	40.5287738	20.2643869
Male	45-54	1.White	1.College Graduate	186+%	4.Maui	Married/partnered	Yes	Met	Yes	2.Overweight	1.vGood/Exce	No	No	No	No	No	No	No	No	2019	0	2.Almost never	151041	39.2887005	19.64435025
Female	55-64	1.White	2.Some College	186+%	4.Maui	Single	No	Met	Yes	1.Normal	1.vGood/Exce	No	No	No	No	No	No	No	No	2019	0	1.Never	151041	126.4884658	63.2442329
Female	65+	1.White	3.HS or less	186+%	4.Maui	Single	No	Met	Yes	1.Normal	3.Fair/poor	No	Yes	No	No	Yes	No	No	No	2019	0	1.Never	151042	90.390203	45.1951015
Male	65+	1.White	2.Some College	186+%	4.Maui	Married/partnered	Yes	Met	Yes	3.Obese	1.vGood/Exce	No	No	No	No	No	No	No	No	2019	0	2.Almost never	151041	91.4883318	45.7441659
Female	65+	1.White	1.College Graduate	0-130%	4.Maui	Single	Yes	Met	No	2.Overweight	1.vGood/Exce	No	No	No	No	No	No	No	No	2019	0	1.Never	151041	24.9097586	12.4548793
Female	65+	1.White	1.College Graduate	zUnknown	4.Maui	Married/partnered	Yes	Did not meet	Yes	1.Normal	2.Good	No	No	No	No	No	No	No	No	2019	0	2.Almost never	151041	52.1372477	26.06862385
Male	65+	2.Native Hawaiian	2.Some College	186+%	4.Maui	Married/partnered	No	Met	Yes	3.Obese	1.vGood/Exce	No	Yes	Yes	No	No	No	No	No	2019	1	4.Often	151041	98.3313403	49.16567015
Female	35-44	2.Native Hawaiian	2.Some College	0-130%	4.Maui	Single	Yes	Met	Yes	1.Normal	2.Good	Yes	No	No	No	Yes	No	No	No	2019	0	1.Never	151042	78.2768254	39.1384127
Male	55-64	6.Filipino	1.College Graduate	186+%	4.Maui	Married/partnered	Yes	Met	Yes	3.Obese	3.Fair/poor	No	No	Yes	No	No	Yes	No	No	2019	1	3.Sometimes	151041	32.1465633	16.07328165
Male	55-64	4.Japanese	2.Some College	186+%	4.Maui	Single	No	Did not meet	Yes	2.Overweight	2.Good	No	No	Yes	No	Yes	No	No	No	2019	1	3.Sometimes	151041	83.2900069	41.64500345
Male	65+	4.Japanese	3.HS or less	131-185%	4.Maui	Married/partnered	Yes	Did not meet	Yes	2.Overweight	1.vGood/Exce	No	No	No	No	No	No	No	No	2019	1	3.Sometimes	151041	324.9732711	162.48663555
Male	65+	1.White	1.College Graduate	186+%	4.Maui	Married/partnered	Yes	Did not meet	Yes	2.Overweight	2.Good	No	No	No	No	No	No	No	No	2019	0	1.Never	151041	47.2076935	23.60384675
Male	35-44	6.Filipino	2.Some College	131-185%	4.Maui	Married/partnered	Yes	Did not meet	No	3.Obese	2.Good	No	No	No	No	Yes	Yes	No	No	2019	1	3.Sometimes	151042	248.6886303	124.34431515
Female	55-64	Other	2.Some College	186+%	4.Maui	Married/partnered	No	Met	Yes	2.Overweight	1.vGood/Exce	No	No	No	No	Yes	Yes	No	No	2019	0	1.Never	151041	109.2918995	54.64594975
Male	65+	1.White	1.College Graduate	186+%	4.Maui	Married/partnered	Yes	Met	Yes	2.Overweight	1.vGood/Exce	No	No	Yes	No	Yes	No	No	No	2019	1	3.Sometimes	151041	23.6038468	11.8019234
Male	65+	2.Native Hawaiian	1.College Graduate	186+%	4.Maui	Married/partnered	Yes	Met	Yes	2.Overweight	2.Good	No	No	Yes	No	Yes	No	No	No	2019	1	4.Often	151041	46.6593487	23.32967435
Female	65+	1.White	1.College Graduate	186+%	4.Maui	Married/partnered	No	Met	Yes	2.Overweight	1.vGood/Exce	No	No	No	No	No	No	No	No	2019	0	1.Never	151041	46.2107509	23.10537545
Female	65+	4.Japanese	1.College Graduate	0-130%	4.Maui	Married/partnered	No	Met	Yes	1.Normal	2.Good	Yes	No	No	No	Yes	No	No	No	2019	0	1.Never	151041	118.180869	59.0904345
Female	65+	2.Native Hawaiian	3.HS or less	186+%	4.Maui	Single	No	Did not meet	Yes	1.Normal	2.Good	No	No	No	Yes	No	No	No	No	2019	0	1.Never	151041	109.4289679	54.71448395
Female	55-64	2.Native Hawaiian	1.College Graduate	186+%	4.Maui	Married/partnered	No	Met	Yes	1.Normal	1.vGood/Exce	No	No	No	No	No	No	No	No	2019	0	1.Never	151041	56.3942789	28.19713945
Male	65+	1.White	1.College Graduate	186+%	4.Maui	Married/partnered	Yes	Did not meet	Yes	2.Overweight	3.Fair/poor	No	Yes	No	No	No	No	No	No	2019	1	4.Often	151041	47.2076935	23.60384675
Female	65+	7.Other Asian	2.Some College	186+%	4.Maui	Married/partnered	No	Did not meet	Yes	1.Normal	2.Good	No	No	No	No	Yes	No	No	No	2019	0	1.Never	151041	152.6893853	76.34469265
Male	65+	1.White	2.Some College	186+%	4.Maui	Married/partnered	Yes	Did not meet	Yes	3.Obese	1.vGood/Exce	No	No	Yes	No	No	No	No	No	2019	0	1.Never	151041	99.4869389	49.74346945
Female	65+	9.Black	1.College Graduate	186+%	4.Maui	Single	Yes	Did not meet	Yes	3.Obese	3.Fair/poor	No	No	Yes	Yes	Yes	No	Yes	No	2019	0	1.Never	151042	65.0706434	32.5353217
Female	65+	1.White	1.College Graduate	zUnknown	4.Maui	Single	No	Did not meet	No	3.Obese	1.vGood/Exce	No	No	No	No	No	No	No	No	2019	0	1.Never	151041	10.3398582	5.1699291
Female	65+	1.White	3.HS or less	0-130%	4.Maui	Single	Yes	Met	Yes	1.Normal	2.Good	No	No	No	No	Yes	No	No	No	2019	0	1.Never	151041	20.2886561	10.14432805
Male	65+	1.White	3.HS or less	186+%	4.Maui	Married/partnered	No	Met	Yes	3.Obese	1.vGood/Exce	No	No	Yes	No	No	No	No	No	2019	0	1.Never	151041	42.7799755	21.38998775
Female	55-64	1.White	1.College Graduate	186+%	4.Maui	Married/partnered	No	Met	Yes	1.Normal	1.vGood/Exce	No	No	No	No	No	No	No	No	2019	1	3.Sometimes	151041	90.8098102	45.4049051
Female	65+	2.Native Hawaiian	2.Some College	186+%	4.Maui	Single	No	Met	Yes	3.Obese	1.vGood/Exce	No	Yes	No	No	No	No	No	No	2019	1	4.Often	151041	50.7365649	25.36828245
Male	55-64	1.White	1.College Graduate	186+%	5.Molokai	Single	No	Met	Yes	2.Overweight	1.vGood/Exce	No	No	No	No	Yes	No	No	No	2019	0	2.Almost never	151051	11.7162785	5.85813925
Male	65+	1.White	1.College Graduate	186+%	5.Molokai	Married/partnered	Yes	Did not meet	Yes	3.Obese	2.Good	Yes	No	Yes	Yes	Yes	No	Yes	No	2019	0	2.Almost never	151052	28.0940421	14.04702105
Female	65+	1.White	2.Some College	186+%	5.Molokai	Single	No	Did not meet	No	3.Obese	1.vGood/Exce	No	No	No	No	No	No	Yes	No	2019	0	1.Never	151051	44.305973	22.1529865
Male	55-64	2.Native Hawaiian	3.HS or less	186+%	5.Molokai	Single	No	Did not meet	Yes	3.Obese	2.Good	No	No	Yes	No	No	No	No	No	2019	1	3.Sometimes	151051	31.5767813	15.78839065
Female	55-64	2.Native Hawaiian	3.HS or less	0-130%	5.Molokai	Married/partnered	No	Met	Yes	2.Overweight	2.Good	No	No	No	No	No	No	No	No	2019	0	1.Never	151051	18.4209387	9.21046935
Female	35-44	2.Native Hawaiian	2.Some College	131-185%	5.Molokai	Married/partnered	Yes	Met	Yes	2.Overweight	1.vGood/Exce	No	No	No	No	No	No	No	No	2019	1	5.Very often	151051	47.3784725	23.68923625
Male	65+	1.White	1.College Graduate	186+%	5.Molokai	Married/partnered	Yes	Met	Yes	3.Obese	1.vGood/Exce	No	Yes	No	No	No	No	No	No	2019	1	5.Very often	151051	13.9195964	6.9597982
Male	35-44	2.Native Hawaiian	3.HS or less	186+%	5.Molokai	Single	No	Met	Yes	2.Overweight	2.Good	No	No	No	No	No	No	No	No	2019	1	5.Very often	151051	47.5075945	23.75379725
Male	18-24	2.Native Hawaiian	2.Some College	186+%	5.Molokai	Married/partnered	Yes	Met	Yes	3.Obese	1.vGood/Exce	No	No	No	No	No	Yes	No	Yes	2019	1	5.Very often	151051	194.5854542	97.2927271
Female	65+	2.Native Hawaiian	3.HS or less	186+%	5.Molokai	Married/partnered	Yes	Met	Yes	2.Overweight	1.vGood/Exce	No	No	Yes	No	No	No	No	No	2019	0	1.Never	151051	15.8642064	7.9321032
Female	65+	1.White	3.HS or less	186+%	5.Molokai	Single	No	Met	Yes	1.Normal	1.vGood/Exce	No	No	No	No	Yes	No	Yes	No	2019	0	1.Never	151051	63.7062824	31.8531412
Male	55-64	1.White	1.College Graduate	zUnknown	5.Molokai	Married/partnered	Yes	Did not meet	Yes	2.Overweight	2.Good	No	No	No	No	No	No	No	No	2019	1	3.Sometimes	151051	16.3503756	8.1751878
Female	65+	2.Native Hawaiian	2.Some College	186+%	5.Molokai	Married/partnered	No	Met	Yes	3.Obese	3.Fair/poor	Yes	No	Yes	No	No	No	Yes	No	2019	0	1.Never	151051	22.6205413	11.31027065
Male	55-64	2.Native Hawaiian	3.HS or less	0-130%	5.Molokai	Single	Yes	Met	Yes	3.Obese	2.Good	No	No	No	No	No	No	No	No	2019	1	3.Sometimes	151051	20.9881096	10.4940548
Male	65+	1.White	1.College Graduate	186+%	5.Molokai	Married/partnered	Yes	Met	Yes	1.Normal	1.vGood/Exce	No	No	No	No	No	No	No	No	2019	0	1.Never	151051	13.9195964	6.9597982
Female	55-64	2.Native Hawaiian	3.HS or less	0-130%	5.Molokai	Married/partnered	No	Met	Yes	2.Overweight	2.Good	No	No	No	No	No	No	No	No	2019	0	1.Never	151051	55.428904	27.714452
Female	55-64	1.White	2.Some College	0-130%	5.Molokai	Single	Yes	Did not meet	Yes	1.Normal	3.Fair/poor	No	No	No	No	Yes	Yes	Yes	No	2019	0	1.Never	151051	17.7732509	8.88662545
Male	35-44	6.Filipino	1.College Graduate	0-130%	5.Molokai	Single	No	Met	Yes	2.Overweight	1.vGood/Exce	No	No	No	No	No	No	No	No	2019	0	1.Never	151051	56.1746698	28.0873349
Male	65+	2.Native Hawaiian	2.Some College	186+%	5.Molokai	Single	No	Met	No	1.Normal	1.vGood/Exce	No	No	No	No	No	No	No	No	2019	0	2.Almost never	151051	26.4339212	13.2169606
Male	65+	1.White	1.College Graduate	186+%	6.Lanai	Single	No	Met	Yes	1.Normal	2.Good	No	No	No	No	No	No	Yes	Yes	2019	0	2.Almost never	151061	7.8569525	3.92847625
Female	65+	1.White	1.College Graduate	186+%	6.Lanai	Married/partnered	Yes	Met	Yes	1.Normal	1.vGood/Exce	No	No	No	No	Yes	Yes	No	No	2019	0	1.Never	151061	9.3965205	4.69826025
Male	65+	4.Japanese	1.College Graduate	186+%	6.Lanai	Married/partnered	Yes	Met	Yes	2.Overweight	2.Good	No	Yes	No	No	No	Yes	Yes	No	2019	0	2.Almost never	151061	14.7352088	7.3676044
Female	65+	6.Filipino	3.HS or less	zUnknown	6.Lanai	Married/partnered	No	Met	Yes	2.Overweight	3.Fair/poor	No	Yes	Yes	No	No	No	Yes	No	2019	0	1.Never	151061	29.0360614	14.5180307
Male	65+	1.White	3.HS or less	0-130%	6.Lanai	Married/partnered	Yes	Met	Yes	2.Overweight	1.vGood/Exce	No	No	No	No	No	Yes	No	No	2019	1	3.Sometimes	151061	15.0180457	7.50902285
Female	65+	6.Filipino	1.College Graduate	0-130%	6.Lanai	Married/partnered	No	Met	Yes	2.Overweight	1.vGood/Exce	No	No	Yes	No	No	No	No	No	2019	0	1.Never	151061	14.1995599	7.09977995
Male	65+	4.Japanese	3.HS or less	186+%	6.Lanai	Married/partnered	No	Met	Yes	1.Normal	1.vGood/Exce	No	No	Yes	No	Yes	No	No	No	2019	0	1.Never	151061	24.5591698	12.2795849
Male	45-54	Other	2.Some College	186+%	6.Lanai	Married/partnered	Yes	Met	Yes	2.Overweight	2.Good	Yes	No	Yes	No	Yes	No	No	No	2019	1	3.Sometimes	151061	27.0301231	13.51506155
Male	35-44	6.Filipino	1.College Graduate	0-130%	6.Lanai	Single	No	Did not meet	Yes	2.Overweight	3.Fair/poor	No	No	Yes	No	No	No	No	No	2019	0	1.Never	151061	11.1861528	5.5930764
Female	65+	6.Filipino	1.College Graduate	186+%	6.Lanai	Married/partnered	No	Did not meet	Yes	1.Normal	1.vGood/Exce	No	No	Yes	No	Yes	No	No	No	2019	0	1.Never	151061	14.1995599	7.09977995
Female	65+	2.Native Hawaiian	3.HS or less	186+%	6.Lanai	Single	No	Did not meet	Yes	2.Overweight	3.Fair/poor	Yes	Yes	Yes	Yes	Yes	No	Yes	No	2019	0	1.Never	151061	17.1031002	8.5515501
Male	65+	1.White	2.Some College	186+%	6.Lanai	Single	No	Met	Yes	2.Overweight	2.Good	Yes	No	Yes	No	Yes	No	No	No	2019	0	1.Never	151061	7.9885357	3.99426785
Male	65+	1.White	2.Some College	131-185%	6.Lanai	Single	Yes	Met	Yes	2.Overweight	2.Good	No	No	Yes	No	No	No	No	No	2019	1	3.Sometimes	151061	16.4195106	8.2097553
Female	45-54	1.White	1.College Graduate	186+%	6.Lanai	Married/partnered	No	Met	Yes	2.Overweight	1.vGood/Exce	No	No	No	No	No	No	No	No	2019	0	1.Never	151062	17.0277745	8.51388725
Female	55-64	2.Native Hawaiian	3.HS or less	186+%	6.Lanai	Married/partnered	Yes	Met	Yes	3.Obese	1.vGood/Exce	No	No	No	No	No	No	No	No	2019	0	1.Never	151062	18.4209387	9.21046935
Female	65+	6.Filipino	3.HS or less	131-185%	6.Lanai	Single	No	Did not meet	Yes	2.Overweight	2.Good	No	No	No	No	Yes	No	No	No	2019	1	3.Sometimes	151061	15.1589725	7.57948625
Male	65+	9.Black	1.College Graduate	186+%	1.Oahu	Married/partnered	No	Did not meet	Yes	1.Normal	2.Good	No	Yes	No	No	No	Yes	No	No	2019	0	1.Never	151011	22.7920468	11.3960234
Male	45-54	3.OPI	1.College Graduate	186+%	1.Oahu	Single	No	Met	Yes	1.Normal	2.Good	No	No	No	No	No	No	No	No	2019	0	1.Never	151011	39.8957875	19.94789375
Male	55-64	1.White	2.Some College	186+%	1.Oahu	Single	Yes	Met	Yes	2.Overweight	1.vGood/Exce	No	No	No	No	Yes	No	No	No	2019	0	1.Never	151011	64.5093975	32.25469875
Male	55-64	4.Japanese	1.College Graduate	186+%	1.Oahu	Single	Yes	Did not meet	Yes	2.Overweight	2.Good	Yes	No	Yes	No	Yes	No	No	No	2019	0	1.Never	151012	30.3214274	15.1607137
Male	65+	1.White	2.Some College	186+%	1.Oahu	Married/partnered	No	Met	Yes	3.Obese	2.Good	No	No	Yes	Yes	No	No	No	No	2019	0	1.Never	151011	95.5588625	47.77943125
Male	65+	1.White	1.College Graduate	186+%	1.Oahu	Single	No	Met	Yes	3.Obese	1.vGood/Exce	No	No	Yes	No	Yes	Yes	No	No	2019	1	5.Very often	151011	13.2896806	6.6448403
Male	65+	4.Japanese	1.College Graduate	186+%	1.Oahu	Married/partnered	Yes	Did not meet	Yes	1.Normal	2.Good	No	Yes	Yes	No	No	No	No	No	2019	1	4.Often	151011	74.4603964	37.2301982
Female	35-44	6.Filipino	1.College Graduate	186+%	1.Oahu	Single	No	Met	Yes	1.Normal	1.vGood/Exce	No	No	No	No	No	No	No	No	2019	0	1.Never	151011	372.4201067	186.21005335
Female	65+	1.White	2.Some College	0-130%	1.Oahu	Single	Yes	Met	Yes	1.Normal	2.Good	No	No	No	No	Yes	No	No	No	2019	0	1.Never	151012	45.8071886	22.9035943
Female	65+	1.White	2.Some College	186+%	1.Oahu	Single	No	Met	Yes	2.Overweight	2.Good	No	Yes	Yes	No	Yes	Yes	Yes	No	2019	1	4.Often	151012	116.5670232	58.2835116
Male	65+	1.White	2.Some College	186+%	1.Oahu	Single	Yes	Did not meet	Yes	3.Obese	2.Good	No	No	Yes	No	No	No	No	No	2019	0	1.Never	151011	56.7754824	28.3877412
Male	65+	7.Other Asian	3.HS or less	0-130%	1.Oahu	Married/partnered	Yes	Did not meet	Yes	1.Normal	2.Good	No	No	Yes	No	No	No	No	No	2019	1	4.Often	151011	202.4297545	101.21487725
Female	65+	1.White	1.College Graduate	186+%	1.Oahu	Single	Yes	Met	Yes	3.Obese	1.vGood/Exce	No	No	No	No	No	Yes	No	No	2019	0	1.Never	151012	23.6363663	11.81818315
Male	65+	1.White	1.College Graduate	186+%	1.Oahu	Married/partnered	No	Did not meet	Yes	2.Overweight	2.Good	No	Yes	Yes	No	No	Yes	Yes	No	2019	0	1.Never	151011	27.1738652	13.5869326
Male	55-64	9.Black	2.Some College	0-130%	1.Oahu	Single	Yes	Met	Yes	3.Obese	2.Good	No	No	Yes	No	Yes	No	No	No	2019	0	1.Never	151011	27.0535899	13.52679495
Female	65+	1.White	1.College Graduate	186+%	1.Oahu	Married/partnered	Yes	Met	Yes	2.Overweight	1.vGood/Exce	No	No	Yes	No	Yes	No	No	No	2019	0	1.Never	151011	72.949572	36.474786
Female	65+	4.Japanese	1.College Graduate	186+%	1.Oahu	Single	No	Met	Yes	1.Normal	1.vGood/Exce	Yes	No	No	No	No	No	No	No	2019	0	1.Never	151011	44.7652606	22.3826303
Female	55-64	4.Japanese	1.College Graduate	186+%	1.Oahu	Married/partnered	No	Did not meet	Yes	1.Normal	2.Good	No	Yes	Yes	No	No	No	No	No	2019	0	1.Never	151011	163.9918485	81.99592425
Female	65+	1.White	2.Some College	186+%	1.Oahu	Single	Yes	Met	Yes	3.Obese	2.Good	No	No	Yes	No	Yes	Yes	Yes	No	2019	0	1.Never	151012	203.8626279	101.93131395
Female	65+	4.Japanese	1.College Graduate	186+%	1.Oahu	Married/partnered	No	Did not meet	Yes	1.Normal	3.Fair/poor	No	No	Yes	No	Yes	No	No	No	2019	0	1.Never	151011	89.9074288	44.9537144
Female	65+	4.Japanese	2.Some College	186+%	1.Oahu	Single	No	Met	Yes	1.Normal	1.vGood/Exce	No	No	No	No	Yes	No	No	No	2019	0	1.Never	151011	34.0919604	17.0459802
Female	65+	4.Japanese	1.College Graduate	zUnknown	1.Oahu	Married/partnered	No	Met	Yes	1.Normal	1.vGood/Exce	No	No	Yes	No	Yes	No	No	No	2019	0	1.Never	151011	134.8611431	67.43057155
Male	65+	5.Chinese	3.HS or less	0-130%	1.Oahu	Single	No	Did not meet	Yes	1.Normal	3.Fair/poor	Yes	No	Yes	Yes	No	No	Yes	No	2019	1	3.Sometimes	151011	52.2869517	26.14347585
Female	65+	1.White	2.Some College	186+%	1.Oahu	Married/partnered	Yes	Did not meet	Yes	3.Obese	2.Good	No	No	Yes	No	No	Yes	Yes	No	2019	0	1.Never	151011	53.891777	26.9458885
Male	55-64	6.Filipino	2.Some College	186+%	1.Oahu	Single	No	Met	No	2.Overweight	1.vGood/Exce	No	No	No	No	No	No	No	No	2019	0	1.Never	151012	390.8921905	195.44609525
Male	55-64	1.White	2.Some College	186+%	1.Oahu	Married/partnered	No	Met	Yes	2.Overweight	1.vGood/Exce	No	No	Yes	No	No	Yes	No	No	2019	0	1.Never	151011	129.5619413	64.78097065
Female	65+	4.Japanese	3.HS or less	186+%	1.Oahu	Single	No	Did not meet	Yes	1.Normal	2.Good	No	No	Yes	No	No	No	Yes	No	2019	0	1.Never	151011	87.8374697	43.91873485
Female	65+	2.Native Hawaiian	1.College Graduate	186+%	1.Oahu	Single	No	Did not meet	Yes	2.Overweight	2.Good	No	Yes	Yes	No	No	No	No	No	2019	0	1.Never	151011	26.3675401	13.18377005
Female	65+	4.Japanese	2.Some College	186+%	1.Oahu	Single	No	Did not meet	Yes	2.Overweight	2.Good	No	No	No	No	No	No	No	No	2019	0	1.Never	151011	54.7539753	27.37698765
Male	65+	1.White	1.College Graduate	186+%	1.Oahu	Married/partnered	Yes	Met	Yes	3.Obese	2.Good	No	No	No	No	Yes	No	Yes	No	2019	0	1.Never	151011	54.3477304	27.1738652
Female	65+	4.Japanese	2.Some College	131-185%	1.Oahu	Single	Yes	Did not meet	Yes	1.Normal	1.vGood/Exce	No	Yes	Yes	No	Yes	No	No	No	2019	1	3.Sometimes	151011	89.9138272	44.9569136
Female	65+	2.Native Hawaiian	2.Some College	186+%	1.Oahu	Married/partnered	No	Met	Yes	2.Overweight	2.Good	No	Yes	Yes	No	No	No	No	No	2019	0	1.Never	151011	82.8949292	41.4474646
Male	55-64	Other	2.Some College	186+%	1.Oahu	Married/partnered	Yes	Did not meet	No	1.Normal	1.vGood/Exce	No	No	Yes	No	No	No	No	No	2019	0	2.Almost never	151011	120.9075294	60.4537647
Male	65+	2.Native Hawaiian	3.HS or less	186+%	1.Oahu	Married/partnered	No	Met	Yes	2.Overweight	2.Good	No	No	Yes	No	No	No	No	No	2019	1	3.Sometimes	151011	91.9210673	45.96053365
Female	45-54	4.Japanese	1.College Graduate	186+%	1.Oahu	Married/partnered	No	Met	Yes	2.Overweight	3.Fair/poor	No	No	No	No	No	No	No	No	2019	0	1.Never	151011	134.0070848	67.0035424
Male	65+	4.Japanese	3.HS or less	zUnknown	1.Oahu	Married/partnered	Yes	Met	Yes	1.Normal	3.Fair/poor	No	No	Yes	No	Yes	No	No	No	2019	1	4.Often	151011	148.7463979	74.37319895
Male	65+	4.Japanese	1.College Graduate	186+%	1.Oahu	Married/partnered	No	Did not meet	Yes	2.Overweight	3.Fair/poor	No	No	Yes	Yes	Yes	No	No	No	2019	0	1.Never	151011	82.0708085	41.03540425
Female	65+	1.White	1.College Graduate	186+%	1.Oahu	Married/partnered	No	Did not meet	Yes	4.Underweight	3.Fair/poor	No	No	Yes	No	No	No	No	No	2019	0	1.Never	151011	24.2145849	12.10729245
Male	65+	4.Japanese	2.Some College	186+%	1.Oahu	Single	No	Did not meet	Yes	2.Overweight	1.vGood/Exce	No	No	Yes	No	No	No	No	No	2019	0	1.Never	151011	71.8495099	35.92475495
Female	25-34	1.White	1.College Graduate	186+%	1.Oahu	Married/partnered	No	Met	No	2.Overweight	2.Good	Yes	No	No	No	Yes	No	No	No	2019	0	1.Never	151011	206.7526594	103.3763297
Male	65+	4.Japanese	1.College Graduate	186+%	1.Oahu	Single	No	Met	Yes	3.Obese	1.vGood/Exce	No	No	Yes	No	No	Yes	Yes	No	2019	1	3.Sometimes	151011	40.1376404	20.0688202
Male	65+	4.Japanese	2.Some College	186+%	1.Oahu	Single	No	Met	Yes	3.Obese	3.Fair/poor	No	Yes	Yes	Yes	Yes	No	Yes	No	2019	0	1.Never	151011	39.5965349	19.79826745
Female	65+	4.Japanese	2.Some College	186+%	1.Oahu	Single	No	Met	Yes	1.Normal	2.Good	No	No	Yes	No	Yes	No	No	No	2019	0	1.Never	151011	86.754906	43.377453
Female	55-64	2.Native Hawaiian	1.College Graduate	186+%	1.Oahu	Single	No	Met	Yes	2.Overweight	2.Good	No	No	No	No	Yes	No	No	No	2019	0	1.Never	151012	64.3282523	32.16412615
Male	55-64	2.Native Hawaiian	3.HS or less	131-185%	1.Oahu	Married/partnered	Yes	Met	Yes	2.Overweight	3.Fair/poor	No	No	Yes	No	No	No	No	No	2019	1	4.Often	151011	119.7124975	59.85624875
Female	65+	5.Chinese	3.HS or less	186+%	1.Oahu	Married/partnered	No	Did not meet	Yes	2.Overweight	2.Good	No	No	Yes	No	No	Yes	No	No	2019	0	1.Never	151011	335.6916581	167.84582905
Female	65+	1.White	2.Some College	186+%	1.Oahu	Single	Yes	Met	Yes	1.Normal	3.Fair/poor	No	No	Yes	No	No	No	No	No	2019	0	1.Never	151011	58.1003827	29.05019135
Female	65+	3.OPI	3.HS or less	186+%	1.Oahu	Single	No	Met	Yes	1.Normal	2.Good	No	No	Yes	No	No	No	No	No	2019	0	1.Never	151012	43.0873802	21.5436901
Female	25-34	4.Japanese	1.College Graduate	186+%	1.Oahu	Single	No	Met	Yes	3.Obese	1.vGood/Exce	No	No	Yes	No	No	No	No	No	2019	0	1.Never	151011	49.9373549	24.96867745
Female	55-64	1.White	1.College Graduate	186+%	1.Oahu	Single	No	Met	No	3.Obese	2.Good	No	No	No	No	No	No	No	No	2019	0	1.Never	151011	45.3970682	22.6985341
Female	65+	9.Black	1.College Graduate	186+%	1.Oahu	Married/partnered	Yes	Met	Yes	1.Normal	2.Good	No	No	Yes	No	Yes	Yes	No	No	2019	0	1.Never	151012	446.7824121	223.39120605
Female	55-64	1.White	1.College Graduate	131-185%	1.Oahu	Single	Yes	Met	Yes	3.Obese	2.Good	No	No	No	No	No	Yes	No	No	2019	1	3.Sometimes	151011	116.8090556	58.4045278
Female	45-54	6.Filipino	3.HS or less	0-130%	1.Oahu	Married/partnered	No	Did not meet	Yes	2.Overweight	2.Good	No	Yes	Yes	No	No	No	No	No	2019	0	1.Never	151011	272.8673226	136.4336613
Female	65+	5.Chinese	1.College Graduate	zUnknown	1.Oahu	Single	No	Met	Yes	1.Normal	2.Good	No	No	Yes	No	Yes	No	No	No	2019	0	1.Never	151011	42.3793204	21.1896602
Female	65+	1.White	1.College Graduate	186+%	1.Oahu	Single	Yes	Met	Yes	1.Normal	2.Good	No	No	Yes	No	No	No	No	No	2019	0	1.Never	151011	29.979616	14.989808
Female	65+	4.Japanese	3.HS or less	186+%	1.Oahu	Married/partnered	No	Met	Yes	1.Normal	3.Fair/poor	No	No	No	No	Yes	No	No	No	2019	0	1.Never	151011	244.4244136	122.2122068
Female	65+	Other	2.Some College	zUnknown	1.Oahu	Married/partnered	No	Met	Yes	1.Normal	1.vGood/Exce	No	No	No	No	No	No	No	No	2019	0	1.Never	151011	152.3633177	76.18165885
Female	25-34	4.Japanese	3.HS or less	0-130%	1.Oahu	Single	No	Met	Yes	1.Normal	1.vGood/Exce	No	No	No	No	No	No	No	No	2019	0	1.Never	151011	437.4705741	218.73528705
Female	65+	2.Native Hawaiian	1.College Graduate	186+%	1.Oahu	Married/partnered	No	Met	Yes	1.Normal	2.Good	No	No	Yes	No	Yes	No	No	No	2019	0	1.Never	151011	24.4575599	12.22877995
Female	65+	4.Japanese	2.Some College	186+%	1.Oahu	Single	No	Did not meet	Yes	3.Obese	2.Good	No	No	Yes	No	Yes	No	No	No	2019	0	1.Never	151012	329.559339	164.7796695
Male	55-64	1.White	1.College Graduate	186+%	1.Oahu	Married/partnered	Yes	Met	Yes	3.Obese	1.vGood/Exce	Yes	No	Yes	No	Yes	No	No	No	2019	0	1.Never	151011	66.8535571	33.42677855
Male	65+	5.Chinese	3.HS or less	0-130%	1.Oahu	Married/partnered	No	Met	Yes	1.Normal	1.vGood/Exce	No	No	No	No	No	No	No	No	2019	0	1.Never	151011	343.0464124	171.5232062
Female	45-54	1.White	1.College Graduate	186+%	1.Oahu	Married/partnered	No	Met	Yes	1.Normal	1.vGood/Exce	Yes	No	No	No	No	No	No	No	2019	0	1.Never	151011	104.3944684	52.1972342
Male	65+	1.White	2.Some College	131-185%	1.Oahu	Single	Yes	Did not meet	Yes	2.Overweight	2.Good	No	No	Yes	Yes	No	No	No	No	2019	0	1.Never	151011	56.7754824	28.3877412
Female	65+	6.Filipino	3.HS or less	0-130%	1.Oahu	Single	No	Met	Yes	1.Normal	2.Good	No	No	Yes	No	No	No	Yes	No	2019	0	1.Never	151011	39.4735179	19.73675895
Male	55-64	4.Japanese	1.College Graduate	186+%	1.Oahu	Single	No	Met	Yes	1.Normal	2.Good	No	No	No	No	No	No	No	No	2019	1	4.Often	151011	54.4199719	27.20998595
Male	65+	3.OPI	2.Some College	0-130%	1.Oahu	Single	No	Did not meet	Yes	3.Obese	2.Good	No	Yes	Yes	No	No	No	Yes	Yes	2019	0	1.Never	151011	260.2801824	130.1400912
Male	65+	1.White	1.College Graduate	186+%	1.Oahu	Single	Yes	Did not meet	Yes	3.Obese	1.vGood/Exce	No	No	No	No	Yes	No	No	No	2019	0	1.Never	151011	29.2959716	14.6479858
Male	65+	2.Native Hawaiian	1.College Graduate	186+%	1.Oahu	Married/partnered	No	Met	Yes	1.Normal	2.Good	No	Yes	Yes	No	No	Yes	No	No	2019	0	1.Never	151012	92.3189078	46.1594539
Female	65+	1.White	1.College Graduate	zUnknown	1.Oahu	Married/partnered	No	Met	Yes	1.Normal	1.vGood/Exce	No	Yes	No	No	No	No	No	No	2019	0	1.Never	151011	48.633048	24.316524
Female	65+	4.Japanese	2.Some College	186+%	1.Oahu	Single	No	Did not meet	Yes	3.Obese	1.vGood/Exce	No	No	No	No	No	No	No	No	2019	0	1.Never	151011	41.0654815	20.53274075
Male	55-64	2.Native Hawaiian	1.College Graduate	186+%	1.Oahu	Single	No	Did not meet	No	3.Obese	3.Fair/poor	No	Yes	Yes	Yes	Yes	Yes	Yes	Yes	2019	0	1.Never	151011	62.1263666	31.0631833
Female	65+	4.Japanese	2.Some College	186+%	1.Oahu	Single	No	Did not meet	No	2.Overweight	1.vGood/Exce	No	No	No	No	No	No	No	No	2019	0	1.Never	151011	164.2619258	82.1309629
Female	65+	4.Japanese	3.HS or less	186+%	1.Oahu	Single	No	Met	Yes	1.Normal	1.vGood/Exce	No	No	No	No	Yes	No	No	No	2019	0	1.Never	151011	175.6749394	87.8374697
Female	55-64	5.Chinese	1.College Graduate	186+%	1.Oahu	Single	No	Met	Yes	1.Normal	1.vGood/Exce	No	No	No	No	No	Yes	No	No	2019	0	1.Never	151012	98.1588057	49.07940285
Female	65+	6.Filipino	3.HS or less	0-130%	1.Oahu	Single	No	Did not meet	Yes	2.Overweight	3.Fair/poor	No	Yes	No	No	No	No	Yes	No	2019	0	1.Never	151011	243.9575783	121.97878915
Female	65+	4.Japanese	2.Some College	186+%	1.Oahu	Single	No	Did not meet	Yes	2.Overweight	2.Good	No	No	Yes	No	No	No	No	No	2019	0	1.Never	151011	164.2619258	82.1309629
Female	25-34	5.Chinese	1.College Graduate	186+%	1.Oahu	Single	No	Did not meet	Yes	1.Normal	1.vGood/Exce	No	No	No	No	No	No	No	No	2019	0	1.Never	151011	54.0637902	27.0318951
Male	65+	4.Japanese	1.College Graduate	186+%	1.Oahu	Married/partnered	Yes	Met	Yes	2.Overweight	1.vGood/Exce	No	No	Yes	No	No	No	No	No	2019	1	3.Sometimes	151011	164.1416171	82.07080855
Female	65+	5.Chinese	1.College Graduate	186+%	1.Oahu	Single	No	Met	Yes	1.Normal	1.vGood/Exce	No	No	No	No	No	No	No	No	2019	0	1.Never	151011	96.9286283	48.46431415
Female	65+	4.Japanese	2.Some College	131-185%	1.Oahu	Single	No	Did not meet	Yes	1.Normal	3.Fair/poor	No	Yes	Yes	No	Yes	Yes	Yes	No	2019	0	1.Never	151011	93.9236579	46.96182895
Male	65+	4.Japanese	1.College Graduate	186+%	1.Oahu	Married/partnered	No	Met	Yes	3.Obese	3.Fair/poor	Yes	No	Yes	No	Yes	No	No	No	2019	0	1.Never	151011	74.4603964	37.2301982
Male	45-54	1.White	2.Some College	186+%	1.Oahu	Single	Yes	Did not meet	No	1.Normal	1.vGood/Exce	No	No	No	No	No	No	Yes	No	2019	1	4.Often	151011	90.0186389	45.00931945
Female	65+	6.Filipino	1.College Graduate	0-130%	1.Oahu	Single	No	Met	Yes	2.Overweight	2.Good	No	No	Yes	No	Yes	No	No	No	2019	0	1.Never	151011	25.1656274	12.5828137
Female	65+	1.White	1.College Graduate	186+%	1.Oahu	Married/partnered	No	Met	Yes	1.Normal	2.Good	No	No	No	No	No	No	No	No	2019	0	1.Never	151011	21.7637155	10.88185775
Female	65+	5.Chinese	1.College Graduate	186+%	1.Oahu	Married/partnered	No	Met	Yes	1.Normal	3.Fair/poor	No	No	Yes	No	Yes	Yes	Yes	No	2019	0	1.Never	151011	117.9284942	58.9642471
Female	55-64	5.Chinese	1.College Graduate	186+%	1.Oahu	Married/partnered	No	Met	Yes	2.Overweight	1.vGood/Exce	No	No	No	No	No	No	No	No	2019	0	1.Never	151011	163.9918485	81.99592425
Female	65+	4.Japanese	2.Some College	186+%	1.Oahu	Single	No	Met	Yes	1.Normal	2.Good	No	No	Yes	No	Yes	No	No	No	2019	0	1.Never	151011	187.8473158	93.9236579
Female	55-64	1.White	1.College Graduate	186+%	1.Oahu	Married/partnered	Yes	Met	Yes	3.Obese	1.vGood/Exce	No	No	No	No	No	No	No	No	2019	0	1.Never	151011	67.6293163	33.81465815
Female	65+	5.Chinese	2.Some College	0-130%	1.Oahu	Single	No	Did not meet	Yes	2.Overweight	1.vGood/Exce	No	No	Yes	No	No	No	No	No	2019	0	1.Never	151012	152.2028108	76.1014054
Male	65+	1.White	1.College Graduate	zUnknown	1.Oahu	Single	No	Met	Yes	1.Normal	2.Good	No	No	No	No	No	No	No	No	2019	0	1.Never	151011	87.8879149	43.94395745
Male	65+	5.Chinese	1.College Graduate	zUnknown	1.Oahu	Married/partnered	Yes	Met	Yes	1.Normal	1.vGood/Exce	No	No	No	No	No	No	No	No	2019	0	1.Never	151011	82.0708085	41.03540425
Female	65+	5.Chinese	1.College Graduate	186+%	1.Oahu	Married/partnered	No	Met	Yes	1.Normal	2.Good	No	No	Yes	No	No	No	No	No	2019	0	1.Never	151011	89.9074288	44.9537144
Male	65+	7.Other Asian	1.College Graduate	0-130%	1.Oahu	Single	Yes	Met	Yes	1.Normal	1.vGood/Exce	Yes	No	No	No	Yes	No	No	No	2019	0	1.Never	151011	36.0751254	18.0375627
Female	65+	6.Filipino	3.HS or less	186+%	1.Oahu	Single	No	Did not meet	Yes	2.Overweight	3.Fair/poor	No	Yes	Yes	No	No	No	No	No	2019	0	1.Never	151011	91.0358092	45.5179046
Male	35-44	1.White	3.HS or less	zUnknown	1.Oahu	Married/partnered	Yes	Met	Yes	2.Overweight	1.vGood/Exce	Yes	No	Yes	No	No	No	No	No	2019	1	4.Often	151012	257.7234231	128.86171155
Male	55-64	4.Japanese	3.HS or less	0-130%	1.Oahu	Single	Yes	Did not meet	Yes	1.Normal	3.Fair/poor	Yes	No	No	No	Yes	Yes	Yes	No	2019	0	1.Never	151011	148.8238069	74.41190345
Male	65+	4.Japanese	2.Some College	186+%	1.Oahu	Single	No	Met	Yes	1.Normal	2.Good	No	No	Yes	No	No	No	No	No	2019	0	2.Almost never	151012	172.014416	86.007208
Female	65+	6.Filipino	1.College Graduate	186+%	1.Oahu	Married/partnered	No	Did not meet	Yes	2.Overweight	2.Good	No	No	Yes	No	No	No	No	No	2019	0	1.Never	151011	117.9284942	58.9642471
Female	65+	1.White	1.College Graduate	131-185%	1.Oahu	Single	Yes	Met	Yes	1.Normal	2.Good	Yes	No	No	No	No	No	No	No	2019	0	1.Never	151011	13.4726207	6.73631035
Female	65+	4.Japanese	1.College Graduate	186+%	1.Oahu	Single	Yes	Met	Yes	2.Overweight	1.vGood/Exce	No	No	No	No	Yes	No	No	No	2019	0	1.Never	151011	145.3929425	72.69647125
Male	65+	1.White	2.Some College	0-130%	1.Oahu	Single	Yes	Met	Yes	1.Normal	3.Fair/poor	Yes	No	No	No	Yes	No	Yes	No	2019	1	3.Sometimes	151011	49.3115837	24.65579185
Male	45-54	7.Other Asian	2.Some College	0-130%	1.Oahu	Married/partnered	Yes	Met	No	3.Obese	1.vGood/Exce	No	No	No	No	No	No	No	No	2019	1	3.Sometimes	151011	50.0619226	25.0309613
Female	65+	1.White	1.College Graduate	186+%	1.Oahu	Single	No	Met	Yes	2.Overweight	1.vGood/Exce	No	No	Yes	No	No	No	No	No	2019	0	1.Never	151011	89.9388481	44.96942405
Male	65+	2.Native Hawaiian	1.College Graduate	186+%	1.Oahu	Married/partnered	Yes	Did not meet	Yes	4.Underweight	3.Fair/poor	No	No	Yes	Yes	No	No	No	No	2019	0	1.Never	151011	25.3587193	12.67935965
Male	65+	1.White	2.Some College	186+%	1.Oahu	Married/partnered	No	Met	Yes	1.Normal	1.vGood/Exce	No	Yes	Yes	No	Yes	No	No	No	2019	1	3.Sometimes	151011	52.6628482	26.3314241
Female	65+	2.Native Hawaiian	2.Some College	zUnknown	1.Oahu	Single	Yes	Did not meet	Yes	2.Overweight	2.Good	No	No	No	No	No	No	Yes	No	2019	0	1.Never	151012	307.5675475	153.78377375
Male	65+	4.Japanese	1.College Graduate	186+%	1.Oahu	Married/partnered	No	Did not meet	Yes	2.Overweight	3.Fair/poor	No	No	No	No	No	No	Yes	No	2019	0	1.Never	151011	82.0708085	41.03540425
Female	65+	2.Native Hawaiian	2.Some College	186+%	1.Oahu	Married/partnered	No	Met	Yes	3.Obese	3.Fair/poor	No	Yes	Yes	No	No	No	No	No	2019	1	4.Often	151011	82.8949292	41.4474646
Female	65+	4.Japanese	1.College Graduate	186+%	1.Oahu	Married/partnered	No	Met	Yes	1.Normal	2.Good	No	No	No	No	Yes	No	Yes	No	2019	0	1.Never	151012	81.0621851	40.53109255
Female	65+	4.Japanese	3.HS or less	186+%	1.Oahu	Single	No	Met	Yes	1.Normal	1.vGood/Exce	No	No	No	No	Yes	No	No	No	2019	0	1.Never	151011	405.1503671	202.57518355
Male	65+	6.Filipino	3.HS or less	131-185%	1.Oahu	Married/partnered	No	Did not meet	Yes	2.Overweight	1.vGood/Exce	No	No	No	No	No	No	No	No	2019	0	1.Never	151011	107.9222071	53.96110355
Male	65+	4.Japanese	3.HS or less	186+%	1.Oahu	Single	Yes	Did not meet	Yes	3.Obese	2.Good	No	No	Yes	No	Yes	No	Yes	No	2019	0	1.Never	151011	369.83616	184.91808
Male	65+	3.OPI	1.College Graduate	0-130%	1.Oahu	Single	Yes	Met	Yes	1.Normal	2.Good	No	No	No	No	No	No	Yes	No	2019	0	1.Never	151011	63.0507462	31.5253731
Male	65+	4.Japanese	3.HS or less	186+%	1.Oahu	Married/partnered	Yes	Did not meet	Yes	1.Normal	2.Good	No	No	Yes	No	No	No	No	No	2019	1	4.Often	151011	402.7023821	201.35119105
Female	45-54	4.Japanese	1.College Graduate	186+%	1.Oahu	Married/partnered	No	Did not meet	No	3.Obese	2.Good	No	No	No	No	No	Yes	No	No	2019	0	1.Never	151011	123.3448119	61.67240595
Male	55-64	5.Chinese	1.College Graduate	186+%	1.Oahu	Single	Yes	Met	Yes	1.Normal	2.Good	No	No	No	No	No	No	No	No	2019	1	3.Sometimes	151011	24.4559382	12.2279691
Male	65+	1.White	3.HS or less	131-185%	1.Oahu	Single	Yes	Did not meet	Yes	3.Obese	3.Fair/poor	Yes	Yes	Yes	No	Yes	No	Yes	No	2019	0	1.Never	151011	122.4537463	61.22687315
Male	55-64	5.Chinese	1.College Graduate	186+%	1.Oahu	Married/partnered	Yes	Met	Yes	3.Obese	2.Good	No	Yes	Yes	No	Yes	No	No	No	2019	0	1.Never	151011	62.3879076	31.1939538
Female	55-64	1.White	1.College Graduate	186+%	1.Oahu	Married/partnered	No	Met	Yes	1.Normal	2.Good	No	No	No	No	Yes	Yes	No	No	2019	0	1.Never	151011	67.6293163	33.81465815
Female	65+	4.Japanese	1.College Graduate	186+%	1.Oahu	Married/partnered	Yes	Did not meet	Yes	1.Normal	2.Good	No	No	Yes	No	Yes	No	No	No	2019	0	1.Never	151011	89.9074288	44.9537144
Female	65+	4.Japanese	2.Some College	zUnknown	1.Oahu	Married/partnered	No	Did not meet	Yes	1.Normal	2.Good	No	No	Yes	Yes	Yes	No	Yes	No	2019	0	1.Never	151011	261.3603863	130.68019315
Female	55-64	4.Japanese	2.Some College	zUnknown	1.Oahu	Married/partnered	No	Met	Yes	1.Normal	1.vGood/Exce	No	No	Yes	No	No	No	No	No	2019	0	1.Never	151011	317.8155834	158.9077917
Male	65+	4.Japanese	1.College Graduate	186+%	1.Oahu	Married/partnered	No	Met	Yes	1.Normal	1.vGood/Exce	No	No	Yes	Yes	No	No	No	No	2019	0	1.Never	151011	82.0708085	41.03540425
Male	55-64	1.White	1.College Graduate	186+%	1.Oahu	Married/partnered	Yes	Met	Yes	3.Obese	1.vGood/Exce	No	No	No	No	No	No	No	No	2019	0	1.Never	151011	100.2803357	50.14016785
Female	45-54	1.White	1.College Graduate	186+%	1.Oahu	Married/partnered	No	Met	Yes	1.Normal	2.Good	No	No	No	No	No	Yes	No	No	2019	0	1.Never	151011	104.3944684	52.1972342
Male	55-64	2.Native Hawaiian	3.HS or less	0-130%	1.Oahu	Single	No	Did not meet	Yes	3.Obese	3.Fair/poor	No	No	Yes	No	No	No	Yes	Yes	2019	0	1.Never	151011	126.3418103	63.17090515
Female	45-54	1.White	1.College Graduate	186+%	1.Oahu	Married/partnered	No	Did not meet	No	3.Obese	3.Fair/poor	No	Yes	No	No	Yes	Yes	No	No	2019	0	1.Never	151011	104.3944684	52.1972342
Male	65+	2.Native Hawaiian	3.HS or less	zUnknown	1.Oahu	Single	No	Met	Yes	1.Normal	2.Good	No	No	Yes	No	Yes	No	No	No	2019	1	5.Very often	151011	114.2741439	57.13707195
Male	45-54	1.White	3.HS or less	186+%	1.Oahu	Single	No	Did not meet	Yes	3.Obese	2.Good	No	No	No	No	No	No	No	No	2019	1	3.Sometimes	151011	84.1854932	42.0927466
Female	55-64	2.Native Hawaiian	1.College Graduate	186+%	1.Oahu	Married/partnered	No	Met	No	3.Obese	2.Good	No	No	Yes	No	No	No	No	No	2019	0	2.Almost never	151011	26.7303449	13.36517245
Female	65+	4.Japanese	3.HS or less	0-130%	1.Oahu	Single	No	Did not meet	Yes	4.Underweight	2.Good	No	No	Yes	No	No	No	Yes	No	2019	0	1.Never	151011	263.5124091	131.75620455
Female	65+	4.Japanese	1.College Graduate	186+%	1.Oahu	Single	Yes	Met	Yes	1.Normal	1.vGood/Exce	No	No	Yes	No	Yes	No	Yes	No	2019	0	1.Never	151011	48.4643142	24.2321571
Female	65+	5.Chinese	1.College Graduate	186+%	1.Oahu	Single	No	Did not meet	Yes	1.Normal	2.Good	No	No	Yes	No	No	No	No	No	2019	0	1.Never	151011	44.7652606	22.3826303
Female	65+	4.Japanese	2.Some College	zUnknown	1.Oahu	Married/partnered	No	zUnknown	Yes	1.Normal	2.Good	No	No	No	No	Yes	No	No	No	2019	0	1.Never	151011	401.8416319	200.92081595
Female	65+	4.Japanese	2.Some College	186+%	1.Oahu	Single	Yes	Met	Yes	2.Overweight	3.Fair/poor	Yes	No	Yes	No	No	Yes	Yes	No	2019	0	1.Never	151012	164.7796695	82.38983475
Female	65+	8.AIAN	1.College Graduate	zUnknown	1.Oahu	Married/partnered	No	Met	Yes	2.Overweight	1.vGood/Exce	Yes	No	No	No	No	No	Yes	No	2019	0	1.Never	151011	48.9151198	24.4575599
Female	65+	4.Japanese	3.HS or less	186+%	1.Oahu	Single	Yes	Met	Yes	1.Normal	1.vGood/Exce	No	No	No	No	No	No	No	No	2019	0	1.Never	151011	87.8374697	43.91873485
Female	65+	5.Chinese	2.Some College	0-130%	1.Oahu	Single	No	Did not meet	Yes	1.Normal	2.Good	No	No	Yes	No	No	Yes	No	No	2019	0	1.Never	151011	82.1309629	41.06548145
Female	65+	4.Japanese	1.College Graduate	0-130%	1.Oahu	Married/partnered	No	Did not meet	Yes	3.Obese	2.Good	No	No	Yes	No	No	No	Yes	No	2019	0	1.Never	151011	117.9284942	58.9642471
Male	65+	1.White	2.Some College	186+%	1.Oahu	Married/partnered	Yes	Did not meet	Yes	1.Normal	1.vGood/Exce	No	No	No	No	No	No	No	No	2019	0	1.Never	151011	105.3256964	52.6628482
Male	65+	4.Japanese	3.HS or less	186+%	1.Oahu	Married/partnered	Yes	Met	Yes	3.Obese	3.Fair/poor	Yes	No	Yes	No	No	No	No	No	2019	0	1.Never	151011	134.9531697	67.47658485
Male	45-54	2.Native Hawaiian	2.Some College	186+%	1.Oahu	Married/partnered	No	Did not meet	Yes	3.Obese	2.Good	No	No	No	No	No	No	No	No	2019	0	2.Almost never	151012	209.1336667	104.56683335
Female	55-64	2.Native Hawaiian	3.HS or less	186+%	1.Oahu	Married/partnered	No	Did not meet	Yes	3.Obese	3.Fair/poor	No	No	Yes	No	No	No	Yes	No	2019	0	1.Never	151011	72.6697333	36.33486665
Male	65+	4.Japanese	3.HS or less	186+%	1.Oahu	Single	No	Met	Yes	2.Overweight	2.Good	No	No	No	No	Yes	No	Yes	No	2019	0	1.Never	151011	167.7706579	83.88532895
Female	65+	6.Filipino	1.College Graduate	zUnknown	1.Oahu	Married/partnered	No	Met	Yes	2.Overweight	1.vGood/Exce	No	Yes	No	No	Yes	No	No	No	2019	0	1.Never	151011	35.3308031	17.66540155
Female	65+	1.White	2.Some College	186+%	1.Oahu	Married/partnered	No	Did not meet	Yes	1.Normal	1.vGood/Exce	No	No	No	No	No	No	No	No	2019	0	1.Never	151011	53.891777	26.9458885
Male	25-34	6.Filipino	1.College Graduate	186+%	1.Oahu	Single	No	Met	No	2.Overweight	1.vGood/Exce	No	No	No	No	No	No	No	No	2019	1	3.Sometimes	151011	122.6242453	61.31212265
Female	65+	4.Japanese	1.College Graduate	186+%	1.Oahu	Single	No	Met	Yes	1.Normal	2.Good	Yes	No	Yes	No	Yes	Yes	Yes	No	2019	0	1.Never	151011	96.9286283	48.46431415
Male	65+	4.Japanese	2.Some College	186+%	1.Oahu	Married/partnered	Yes	Met	Yes	1.Normal	2.Good	No	Yes	Yes	No	No	No	No	No	2019	0	2.Almost never	151011	238.5793757	119.28968785
Male	65+	4.Japanese	1.College Graduate	zUnknown	1.Oahu	Single	No	Did not meet	Yes	3.Obese	2.Good	No	Yes	No	No	No	No	No	No	2019	0	2.Almost never	151011	37.0741227	18.53706135
Female	65+	1.White	1.College Graduate	186+%	1.Oahu	Single	Yes	Did not meet	Yes	2.Overweight	1.vGood/Exce	Yes	No	No	No	No	No	No	No	2019	0	1.Never	151011	29.979616	14.989808
Male	65+	4.Japanese	1.College Graduate	186+%	1.Oahu	Married/partnered	Yes	Met	Yes	1.Normal	1.vGood/Exce	No	No	No	No	No	No	No	No	2019	1	4.Often	151011	74.4603964	37.2301982
Female	65+	4.Japanese	3.HS or less	0-130%	1.Oahu	Married/partnered	Yes	Did not meet	Yes	1.Normal	2.Good	No	No	No	No	No	Yes	No	No	2019	0	1.Never	151011	162.9496091	81.47480455
Female	65+	4.Japanese	3.HS or less	186+%	1.Oahu	Single	Yes	Did not meet	Yes	3.Obese	1.vGood/Exce	Yes	No	No	No	No	No	No	No	2019	0	1.Never	151011	87.8374697	43.91873485
Male	65+	1.White	1.College Graduate	zUnknown	1.Oahu	Married/partnered	No	Met	Yes	2.Overweight	1.vGood/Exce	No	No	Yes	No	No	No	No	No	2019	1	3.Sometimes	151011	54.3477304	27.1738652
Male	65+	1.White	1.College Graduate	186+%	1.Oahu	Single	No	Met	Yes	3.Obese	2.Good	No	No	No	No	Yes	No	Yes	No	2019	0	1.Never	151011	27.0599476	13.5299738
Male	65+	4.Japanese	2.Some College	186+%	1.Oahu	Single	Yes	Met	Yes	1.Normal	1.vGood/Exce	No	No	No	No	No	No	No	No	2019	1	4.Often	151011	71.8495099	35.92475495
Male	65+	4.Japanese	2.Some College	186+%	1.Oahu	Married/partnered	Yes	Met	Yes	1.Normal	3.Fair/poor	No	Yes	Yes	Yes	No	No	Yes	Yes	2019	0	1.Never	151011	159.0529171	79.52645855
Male	65+	1.White	1.College Graduate	zUnknown	1.Oahu	Single	Yes	Did not meet	Yes	2.Overweight	2.Good	No	Yes	Yes	No	No	No	Yes	No	2019	0	1.Never	151011	27.0599476	13.5299738
Male	65+	2.Native Hawaiian	2.Some College	0-130%	1.Oahu	Single	No	Met	Yes	1.Normal	1.vGood/Exce	No	No	Yes	No	Yes	No	No	No	2019	1	5.Very often	151011	19.9534697	9.97673485
Male	65+	4.Japanese	2.Some College	186+%	2.Hawaii	Married/partnered	Yes	Did not meet	Yes	1.Normal	2.Good	No	Yes	Yes	No	Yes	No	Yes	No	2019	0	1.Never	151021	121.3717777	60.68588885
Male	65+	4.Japanese	1.College Graduate	186+%	2.Hawaii	Married/partnered	Yes	Met	Yes	2.Overweight	1.vGood/Exce	No	No	No	No	No	No	No	No	2019	0	2.Almost never	151021	40.6080784	20.3040392
Female	55-64	1.White	1.College Graduate	186+%	2.Hawaii	Single	Yes	Met	Yes	3.Obese	2.Good	No	No	Yes	No	No	No	No	No	2019	0	1.Never	151021	8.9211616	4.4605808
Male	35-44	2.Native Hawaiian	1.College Graduate	186+%	2.Hawaii	Married/partnered	No	Met	Yes	3.Obese	2.Good	No	No	No	No	Yes	Yes	No	No	2019	0	1.Never	151021	85.6312029	42.81560145
Male	65+	1.White	1.College Graduate	186+%	2.Hawaii	Married/partnered	No	Did not meet	Yes	2.Overweight	3.Fair/poor	No	No	No	No	No	No	No	No	2019	1	5.Very often	151021	38.3762978	19.1881489
Female	55-64	1.White	1.College Graduate	186+%	2.Hawaii	Married/partnered	No	Met	Yes	2.Overweight	1.vGood/Exce	No	No	Yes	No	No	Yes	No	No	2019	0	1.Never	151021	33.0997649	16.54988245
Male	65+	1.White	1.College Graduate	186+%	2.Hawaii	Married/partnered	Yes	Met	Yes	3.Obese	1.vGood/Exce	No	No	Yes	No	No	No	No	No	2019	0	1.Never	151021	38.3762978	19.1881489
Female	65+	4.Japanese	1.College Graduate	186+%	2.Hawaii	Single	No	Met	Yes	1.Normal	2.Good	No	No	No	No	No	No	No	No	2019	0	1.Never	151021	78.8379453	39.41897265
Female	65+	4.Japanese	2.Some College	186+%	2.Hawaii	Married/partnered	No	Met	Yes	1.Normal	1.vGood/Exce	No	No	Yes	No	Yes	No	No	No	2019	0	1.Never	151021	94.7908844	47.3954422
Female	65+	4.Japanese	1.College Graduate	186+%	2.Hawaii	Married/partnered	Yes	Met	Yes	1.Normal	1.vGood/Exce	No	No	Yes	No	No	No	No	No	2019	0	1.Never	151021	65.2157338	32.6078669
Male	65+	1.White	1.College Graduate	186+%	2.Hawaii	Married/partnered	No	Did not meet	Yes	3.Obese	1.vGood/Exce	No	No	No	No	Yes	No	No	No	2019	0	1.Never	151022	36.0673035	18.03365175
Female	65+	4.Japanese	3.HS or less	186+%	2.Hawaii	Married/partnered	No	zUnknown	Yes	4.Underweight	1.vGood/Exce	No	No	Yes	No	No	No	No	No	2019	0	1.Never	151021	57.4685353	28.73426765
Female	65+	4.Japanese	1.College Graduate	186+%	2.Hawaii	Married/partnered	No	Met	Yes	2.Overweight	2.Good	No	No	No	No	No	No	No	No	2019	0	1.Never	151021	65.2157338	32.6078669
Female	65+	2.Native Hawaiian	3.HS or less	0-130%	2.Hawaii	Single	No	Did not meet	Yes	2.Overweight	3.Fair/poor	No	No	Yes	Yes	Yes	No	Yes	No	2019	0	1.Never	151021	29.7930183	14.89650915
Female	65+	1.White	1.College Graduate	186+%	2.Hawaii	Married/partnered	No	Met	Yes	1.Normal	1.vGood/Exce	No	No	Yes	No	Yes	No	Yes	No	2019	0	1.Never	151022	68.2327	34.11635
Male	55-64	1.White	1.College Graduate	186+%	2.Hawaii	Married/partnered	No	Met	No	2.Overweight	1.vGood/Exce	No	No	No	No	No	No	No	No	2019	0	1.Never	151022	70.9935709	35.49678545
Female	65+	1.White	1.College Graduate	131-185%	2.Hawaii	Single	No	Did not meet	Yes	2.Overweight	3.Fair/poor	No	No	Yes	No	No	No	Yes	Yes	2019	0	1.Never	151021	18.3393414	9.1696707
Female	65+	6.Filipino	2.Some College	186+%	2.Hawaii	Married/partnered	No	Met	Yes	4.Underweight	3.Fair/poor	No	No	Yes	No	Yes	Yes	No	No	2019	0	1.Never	151021	126.3878459	63.19392295
Male	65+	6.Filipino	2.Some College	186+%	2.Hawaii	Single	No	Did not meet	No	1.Normal	2.Good	No	No	Yes	No	Yes	No	No	No	2019	1	3.Sometimes	151021	60.431483	30.2157415
Female	65+	4.Japanese	1.College Graduate	186+%	2.Hawaii	Married/partnered	Yes	Met	Yes	1.Normal	1.vGood/Exce	No	No	Yes	No	No	No	No	No	2019	0	1.Never	151021	65.2157338	32.6078669
Female	65+	1.White	3.HS or less	131-185%	2.Hawaii	Single	No	Did not meet	Yes	1.Normal	2.Good	No	No	No	No	Yes	No	Yes	No	2019	0	1.Never	151022	66.6617631	33.33088155
Male	55-64	1.White	2.Some College	0-130%	2.Hawaii	Married/partnered	No	Met	Yes	1.Normal	3.Fair/poor	No	No	Yes	Yes	Yes	No	No	No	2019	0	2.Almost never	151021	68.601977	34.3009885
Female	65+	1.White	3.HS or less	zUnknown	2.Hawaii	Married/partnered	No	Met	Yes	1.Normal	1.vGood/Exce	No	No	No	No	No	No	No	No	2019	1	3.Sometimes	151021	63.411057	31.7055285
Male	65+	9.Black	1.College Graduate	186+%	2.Hawaii	Single	No	Met	Yes	2.Overweight	2.Good	No	Yes	No	No	Yes	No	Yes	No	2019	0	1.Never	151022	56.1353352	28.0676676
Male	45-54	1.White	2.Some College	186+%	2.Hawaii	Single	Yes	Met	No	1.Normal	1.vGood/Exce	No	No	No	No	No	No	No	No	2019	0	2.Almost never	151021	86.3645964	43.1822982
Female	55-64	1.White	1.College Graduate	186+%	2.Hawaii	Single	No	Did not meet	Yes	1.Normal	2.Good	Yes	No	No	No	No	No	No	No	2019	0	1.Never	151022	21.2102739	10.60513695
Male	65+	1.White	1.College Graduate	186+%	2.Hawaii	Single	Yes	Met	Yes	3.Obese	2.Good	Yes	No	Yes	No	No	No	No	No	2019	0	1.Never	151022	41.488228	20.744114
Male	45-54	2.Native Hawaiian	1.College Graduate	0-130%	2.Hawaii	Single	No	Met	No	2.Overweight	1.vGood/Exce	No	No	No	No	No	No	No	No	2019	0	1.Never	151022	28.551429	14.2757145
Female	55-64	6.Filipino	3.HS or less	0-130%	2.Hawaii	Married/partnered	No	Did not meet	Yes	2.Overweight	1.vGood/Exce	No	No	Yes	No	No	No	No	No	2019	0	1.Never	151021	826.4064141	413.20320705
Male	65+	5.Chinese	1.College Graduate	186+%	2.Hawaii	Single	Yes	Did not meet	Yes	3.Obese	2.Good	No	Yes	No	No	Yes	No	No	No	2019	1	3.Sometimes	151021	67.5182653	33.75913265
Female	35-44	1.White	2.Some College	186+%	2.Hawaii	Single	No	Did not meet	Yes	2.Overweight	1.vGood/Exce	No	No	No	No	No	No	No	No	2019	1	3.Sometimes	151021	35.9619488	17.9809744
Male	55-64	1.White	3.HS or less	0-130%	2.Hawaii	Married/partnered	No	Did not meet	No	2.Overweight	1.vGood/Exce	No	No	No	No	No	No	No	No	2019	0	1.Never	151022	235.9964888	117.9982444
Male	65+	1.White	1.College Graduate	186+%	2.Hawaii	Single	No	Met	Yes	3.Obese	2.Good	No	No	Yes	No	Yes	Yes	No	No	2019	0	1.Never	151022	41.488228	20.744114
Female	65+	2.Native Hawaiian	3.HS or less	0-130%	2.Hawaii	Single	No	Met	Yes	2.Overweight	3.Fair/poor	No	Yes	Yes	No	Yes	No	Yes	No	2019	0	1.Never	151021	76.4477866	38.2238933
Female	65+	4.Japanese	2.Some College	0-130%	2.Hawaii	Single	Yes	Met	Yes	1.Normal	1.vGood/Exce	No	No	No	No	No	No	No	No	2019	0	1.Never	151021	62.929003	31.4645015
Male	65+	2.Native Hawaiian	3.HS or less	131-185%	2.Hawaii	Single	No	Did not meet	Yes	1.Normal	3.Fair/poor	No	No	Yes	No	Yes	No	No	No	2019	0	1.Never	151021	16.7096738	8.3548369
Female	55-64	2.Native Hawaiian	3.HS or less	0-130%	2.Hawaii	Single	Yes	Did not meet	Yes	3.Obese	1.vGood/Exce	No	No	No	No	No	Yes	Yes	No	2019	0	1.Never	151022	64.6787288	32.3393644
Male	65+	8.AIAN	1.College Graduate	186+%	2.Hawaii	Single	No	Met	Yes	2.Overweight	2.Good	No	No	No	No	No	No	No	No	2019	1	3.Sometimes	151022	56.1353352	28.0676676
Female	65+	2.Native Hawaiian	1.College Graduate	186+%	3.Kauai	Single	No	Did not meet	Yes	1.Normal	2.Good	No	No	Yes	No	Yes	No	No	No	2019	1	4.Often	151021	19.1171689	9.55858445
Male	65+	1.White	1.College Graduate	186+%	2.Hawaii	Single	No	Met	No	2.Overweight	2.Good	No	No	No	No	No	Yes	No	No	2019	0	1.Never	151021	17.9082807	8.95414035
Male	65+	1.White	1.College Graduate	186+%	2.Hawaii	Married/partnered	Yes	Met	Yes	2.Overweight	2.Good	No	No	No	No	No	No	No	No	2019	0	1.Never	151021	35.9673428	17.9836714
Male	55-64	1.White	3.HS or less	0-130%	2.Hawaii	Single	Yes	Met	Yes	1.Normal	3.Fair/poor	No	No	No	No	Yes	No	No	No	2019	0	1.Never	151021	77.9964326	38.9982163
Female	65+	6.Filipino	3.HS or less	0-130%	2.Hawaii	Single	No	Met	Yes	1.Normal	2.Good	No	Yes	No	No	No	No	Yes	No	2019	0	1.Never	151021	142.8871067	71.44355335
Female	65+	1.White	2.Some College	186+%	2.Hawaii	Married/partnered	Yes	Did not meet	Yes	2.Overweight	1.vGood/Exce	No	No	No	No	No	No	No	No	2019	0	1.Never	151021	44.7160795	22.35803975
Male	35-44	4.Japanese	1.College Graduate	186+%	2.Hawaii	Married/partnered	Yes	Did not meet	No	2.Overweight	2.Good	No	Yes	No	No	No	No	No	No	2019	1	3.Sometimes	151021	124.9351923	62.46759615
Female	55-64	1.White	2.Some College	0-130%	2.Hawaii	Single	No	Did not meet	Yes	1.Normal	2.Good	No	No	No	No	No	No	No	No	2019	0	1.Never	151021	14.3532216	7.1766108
Female	55-64	1.White	1.College Graduate	186+%	2.Hawaii	Single	Yes	Did not meet	No	3.Obese	1.vGood/Exce	Yes	No	Yes	No	Yes	No	No	No	2019	0	1.Never	151021	8.2402512	4.1201256
Female	55-64	6.Filipino	3.HS or less	0-130%	2.Hawaii	Married/partnered	No	Did not meet	Yes	3.Obese	1.vGood/Exce	No	Yes	Yes	No	No	No	No	No	2019	0	1.Never	151021	826.4064141	413.20320705
Female	65+	1.White	2.Some College	zUnknown	2.Hawaii	Single	No	Did not meet	Yes	2.Overweight	1.vGood/Exce	No	No	No	No	No	No	No	No	2019	0	1.Never	151022	73.3030397	36.65151985
Female	65+	8.AIAN	2.Some College	186+%	2.Hawaii	Married/partnered	Yes	Did not meet	Yes	3.Obese	2.Good	Yes	No	No	No	No	Yes	Yes	No	2019	0	1.Never	151021	39.0813651	19.54068255
Female	65+	4.Japanese	1.College Graduate	186+%	2.Hawaii	Married/partnered	No	Did not meet	Yes	4.Underweight	2.Good	No	Yes	No	No	Yes	Yes	No	No	2019	0	1.Never	151021	65.2157338	32.6078669
Female	65+	1.White	1.College Graduate	186+%	2.Hawaii	Single	No	Met	Yes	1.Normal	1.vGood/Exce	No	No	Yes	No	Yes	No	No	No	2019	0	1.Never	151021	18.8596549	9.42982745
Male	65+	6.Filipino	2.Some College	186+%	2.Hawaii	Single	No	Met	Yes	3.Obese	2.Good	No	No	Yes	No	Yes	Yes	No	No	2019	1	5.Very often	151021	139.6139854	69.8069927
Female	65+	1.White	3.HS or less	186+%	2.Hawaii	Single	No	Did not meet	No	1.Normal	2.Good	No	No	No	No	No	No	No	No	2019	0	1.Never	151021	34.1815291	17.09076455
Female	65+	1.White	1.College Graduate	186+%	2.Hawaii	Single	No	Did not meet	Yes	1.Normal	1.vGood/Exce	No	No	Yes	No	Yes	No	No	No	2019	0	1.Never	151021	18.3393414	9.1696707
Male	65+	1.White	1.College Graduate	186+%	2.Hawaii	Single	No	Met	Yes	3.Obese	1.vGood/Exce	No	No	Yes	No	Yes	No	No	No	2019	0	1.Never	151021	19.1077088	9.5538544
Male	65+	1.White	2.Some College	zUnknown	2.Hawaii	Married/partnered	Yes	Met	Yes	2.Overweight	1.vGood/Exce	No	No	Yes	No	Yes	No	No	No	2019	1	3.Sometimes	151021	69.7045745	34.85228725
Male	45-54	1.White	3.HS or less	186+%	2.Hawaii	Single	No	Met	Yes	3.Obese	2.Good	No	No	Yes	No	No	No	No	No	2019	1	3.Sometimes	151021	58.9526421	29.47632105
Female	55-64	4.Japanese	2.Some College	186+%	2.Hawaii	Married/partnered	No	Did not meet	Yes	1.Normal	1.vGood/Exce	No	No	Yes	No	No	No	No	No	2019	0	1.Never	151021	53.7339776	26.8669888
Female	55-64	1.White	1.College Graduate	186+%	2.Hawaii	Single	Yes	Met	Yes	3.Obese	3.Fair/poor	Yes	No	No	No	Yes	No	No	No	2019	0	1.Never	151021	17.8423232	8.9211616
Male	65+	1.White	2.Some College	0-130%	2.Hawaii	Single	Yes	Met	Yes	2.Overweight	3.Fair/poor	No	No	Yes	No	No	No	No	No	2019	1	3.Sometimes	151021	40.0905945	20.04529725
Female	65+	1.White	1.College Graduate	186+%	2.Hawaii	Married/partnered	No	Met	Yes	1.Normal	1.vGood/Exce	No	No	No	No	No	No	No	No	2019	0	1.Never	151021	34.9870437	17.49352185
Male	55-64	2.Native Hawaiian	3.HS or less	186+%	2.Hawaii	Single	Yes	Met	Yes	1.Normal	3.Fair/poor	Yes	No	Yes	Yes	No	No	No	No	2019	1	4.Often	151021	16.4453576	8.2226788
Male	55-64	1.White	1.College Graduate	186+%	2.Hawaii	Single	No	Met	No	1.Normal	1.vGood/Exce	No	No	No	No	No	No	No	No	2019	1	4.Often	151021	11.6023951	5.80119755
Female	65+	1.White	1.College Graduate	186+%	2.Hawaii	Single	Yes	Met	Yes	1.Normal	1.vGood/Exce	No	No	No	No	Yes	No	No	No	2019	0	1.Never	151022	37.8241396	18.9120698
Male	65+	4.Japanese	3.HS or less	186+%	2.Hawaii	Married/partnered	No	Met	Yes	1.Normal	1.vGood/Exce	No	No	Yes	No	No	No	No	No	2019	0	1.Never	151021	51.0092041	25.50460205
Female	65+	1.White	3.HS or less	186+%	3.Kauai	Single	Yes	Met	Yes	1.Normal	2.Good	No	No	Yes	No	No	No	No	No	2019	0	1.Never	151031	14.1241453	7.06207265
Female	65+	6.Filipino	3.HS or less	0-130%	3.Kauai	Single	No	Did not meet	Yes	1.Normal	1.vGood/Exce	No	No	Yes	No	No	No	No	No	2019	0	1.Never	151031	138.1685639	69.08428195
Male	55-64	1.White	1.College Graduate	zUnknown	3.Kauai	Single	No	Met	Yes	1.Normal	2.Good	No	No	No	No	No	No	No	No	2019	0	1.Never	151031	13.1599029	6.57995145
Female	55-64	1.White	1.College Graduate	0-130%	3.Kauai	Single	No	Met	Yes	1.Normal	1.vGood/Exce	No	No	No	No	No	No	No	No	2019	0	1.Never	151031	11.243676	5.621838
Female	18-24	3.OPI	2.Some College	0-130%	3.Kauai	Married/partnered	No	Did not meet	Yes	3.Obese	1.vGood/Exce	No	No	No	No	No	No	No	No	2019	0	1.Never	151031	208.0067331	104.00336655
Male	65+	9.Black	3.HS or less	0-130%	3.Kauai	Single	No	Did not meet	Yes	2.Overweight	1.vGood/Exce	No	No	No	No	Yes	No	Yes	No	2019	1	3.Sometimes	151031	27.9853058	13.9926529
Female	45-54	Other	2.Some College	186+%	3.Kauai	Married/partnered	No	Met	Yes	4.Underweight	3.Fair/poor	Yes	No	No	No	Yes	No	No	No	2019	0	1.Never	151031	87.7401452	43.8700726
Female	65+	1.White	1.College Graduate	131-185%	3.Kauai	Single	No	Met	Yes	1.Normal	2.Good	No	No	Yes	No	Yes	No	No	No	2019	0	1.Never	151031	8.6881182	4.3440591
Female	65+	1.White	3.HS or less	0-130%	3.Kauai	Married/partnered	Yes	Did not meet	Yes	3.Obese	3.Fair/poor	Yes	No	Yes	No	Yes	No	Yes	No	2019	0	1.Never	151031	13.0461155	6.52305775
Female	65+	4.Japanese	1.College Graduate	186+%	3.Kauai	Married/partnered	No	Met	Yes	1.Normal	1.vGood/Exce	No	No	No	No	No	No	No	No	2019	0	1.Never	151032	52.0911925	26.04559625
Male	65+	2.Native Hawaiian	2.Some College	186+%	3.Kauai	Married/partnered	Yes	Met	Yes	4.Underweight	2.Good	No	No	No	No	No	No	Yes	No	2019	1	4.Often	151031	37.1902112	18.5951056
Female	45-54	1.White	1.College Graduate	186+%	3.Kauai	Married/partnered	No	Did not meet	No	3.Obese	1.vGood/Exce	No	No	No	No	No	No	No	No	2019	0	1.Never	151031	30.686728	15.343364
Female	55-64	4.Japanese	1.College Graduate	186+%	3.Kauai	Married/partnered	No	Did not meet	Yes	2.Overweight	2.Good	No	Yes	Yes	No	No	No	No	No	2019	0	1.Never	151031	56.3324216	28.1662108
Female	65+	6.Filipino	3.HS or less	0-130%	3.Kauai	Single	No	Met	Yes	3.Obese	1.vGood/Exce	No	Yes	Yes	No	No	No	No	No	2019	0	2.Almost never	151031	28.3510274	14.1755137
Female	65+	1.White	2.Some College	186+%	3.Kauai	Married/partnered	Yes	Met	Yes	1.Normal	1.vGood/Exce	No	No	No	No	No	No	No	No	2019	0	1.Never	151031	13.9500705	6.97503525
Male	65+	4.Japanese	2.Some College	186+%	3.Kauai	Married/partnered	No	Did not meet	Yes	1.Normal	1.vGood/Exce	No	No	No	No	No	No	No	No	2019	0	1.Never	151031	56.5677477	28.28387385
Female	65+	9.Black	2.Some College	0-130%	3.Kauai	Single	No	Met	Yes	2.Overweight	1.vGood/Exce	No	No	No	No	No	Yes	No	No	2019	0	1.Never	151032	60.761471	30.3807355
Female	55-64	2.Native Hawaiian	2.Some College	186+%	3.Kauai	Single	Yes	Met	Yes	3.Obese	1.vGood/Exce	No	No	No	No	Yes	Yes	No	No	2019	0	1.Never	151031	21.9028761	10.95143805
Female	65+	4.Japanese	1.College Graduate	186+%	3.Kauai	Married/partnered	Yes	Met	Yes	2.Overweight	2.Good	No	No	Yes	No	No	No	No	No	2019	0	1.Never	151031	27.9996191	13.99980955
Female	65+	3.OPI	3.HS or less	0-130%	3.Kauai	Married/partnered	Yes	Met	Yes	3.Obese	3.Fair/poor	No	No	Yes	No	Yes	No	No	No	2019	0	1.Never	151031	39.5063437	19.75317185
Male	55-64	1.White	1.College Graduate	0-130%	3.Kauai	Married/partnered	No	zUnknown	Yes	1.Normal	1.vGood/Exce	No	No	No	No	No	No	No	No	2019	0	2.Almost never	151032	14.5759715	7.28798575
Female	45-54	2.Native Hawaiian	1.College Graduate	186+%	3.Kauai	Married/partnered	No	Did not meet	Yes	3.Obese	3.Fair/poor	No	Yes	No	No	Yes	Yes	No	No	2019	0	1.Never	151031	6.2071908	3.1035954
Male	65+	1.White	2.Some College	zUnknown	3.Kauai	Married/partnered	No	Met	Yes	2.Overweight	2.Good	No	No	No	No	No	No	No	No	2019	0	1.Never	151031	33.6335151	16.81675755
Male	65+	1.White	2.Some College	0-130%	3.Kauai	Married/partnered	No	Met	Yes	1.Normal	1.vGood/Exce	No	No	No	No	No	No	No	No	2019	1	5.Very often	151031	16.8167576	8.4083788
Female	65+	8.AIAN	3.HS or less	131-185%	3.Kauai	Single	Yes	Met	No	1.Normal	3.Fair/poor	No	No	No	No	Yes	Yes	No	No	2019	0	1.Never	151031	13.726093	6.8630465
Female	55-64	4.Japanese	2.Some College	186+%	3.Kauai	Married/partnered	No	Did not meet	Yes	2.Overweight	3.Fair/poor	No	No	No	No	Yes	Yes	No	No	2019	0	1.Never	151031	72.7813469	36.39067345
Female	45-54	1.White	2.Some College	186+%	3.Kauai	Married/partnered	Yes	Met	Yes	1.Normal	1.vGood/Exce	No	No	No	No	Yes	No	No	No	2019	0	1.Never	151031	87.7401452	43.8700726
Female	18-24	4.Japanese	2.Some College	0-130%	3.Kauai	Single	No	Did not meet	No	1.Normal	3.Fair/poor	No	No	No	No	No	No	No	No	2019	0	1.Never	151031	156.7674602	78.3837301
Female	55-64	8.AIAN	2.Some College	186+%	3.Kauai	Single	Yes	Did not meet	Yes	2.Overweight	1.vGood/Exce	No	No	No	No	Yes	Yes	No	No	2019	0	1.Never	151031	50.5135127	25.25675635
Female	65+	4.Japanese	1.College Graduate	186+%	3.Kauai	Married/partnered	Yes	Met	Yes	1.Normal	2.Good	Yes	No	Yes	No	Yes	No	No	No	2019	0	2.Almost never	151031	13.9998095	6.99990475
Female	55-64	2.Native Hawaiian	3.HS or less	131-185%	3.Kauai	Married/partnered	Yes	Met	Yes	1.Normal	2.Good	Yes	Yes	Yes	No	No	No	Yes	No	2019	0	1.Never	151031	17.0767605	8.53838025
Male	65+	1.White	2.Some College	186+%	3.Kauai	Married/partnered	No	Met	Yes	3.Obese	2.Good	No	No	Yes	No	Yes	No	No	No	2019	0	1.Never	151031	34.8703572	17.4351786
Female	55-64	1.White	1.College Graduate	0-130%	3.Kauai	Married/partnered	No	Met	Yes	2.Overweight	1.vGood/Exce	No	No	No	No	No	No	No	No	2019	0	1.Never	151031	20.8584402	10.4292201
Male	45-54	1.White	1.College Graduate	0-130%	3.Kauai	Married/partnered	No	Met	Yes	3.Obese	2.Good	No	Yes	Yes	No	No	No	No	No	2019	0	1.Never	151032	73.2247469	36.61237345
Male	65+	1.White	1.College Graduate	zUnknown	3.Kauai	Single	No	Met	No	1.Normal	3.Fair/poor	No	No	No	No	No	No	No	No	2019	0	1.Never	151031	21.5750718	10.7875359
Female	55-64	1.White	1.College Graduate	186+%	3.Kauai	Married/partnered	No	Met	Yes	1.Normal	1.vGood/Exce	Yes	No	No	No	No	No	No	No	2019	0	1.Never	151031	20.8584402	10.4292201
Male	65+	3.OPI	2.Some College	186+%	3.Kauai	Married/partnered	No	Met	Yes	1.Normal	3.Fair/poor	No	No	Yes	No	No	No	No	No	2019	1	3.Sometimes	151031	35.8710846	17.9355423
Male	65+	1.White	1.College Graduate	186+%	3.Kauai	Married/partnered	Yes	zUnknown	Yes	2.Overweight	2.Good	No	No	No	No	Yes	No	No	No	2019	1	4.Often	151031	7.4062851	3.70314255
Female	45-54	8.AIAN	1.College Graduate	0-130%	3.Kauai	Single	No	Did not meet	Yes	3.Obese	3.Fair/poor	Yes	No	No	No	Yes	Yes	Yes	Yes	2019	1	4.Often	151031	6.1811691	3.09058455
Male	55-64	1.White	1.College Graduate	186+%	3.Kauai	Single	No	Did not meet	No	2.Overweight	1.vGood/Exce	No	No	No	No	Yes	No	No	No	2019	1	4.Often	151031	26.3198058	13.1599029
Male	65+	4.Japanese	2.Some College	186+%	3.Kauai	Single	Yes	Met	Yes	2.Overweight	2.Good	No	Yes	Yes	No	No	No	No	No	2019	0	1.Never	151031	31.6140051	15.80700255
Male	55-64	6.Filipino	1.College Graduate	186+%	3.Kauai	Married/partnered	No	Did not meet	Yes	2.Overweight	1.vGood/Exce	No	No	No	No	No	No	No	No	2019	0	1.Never	151032	52.1074078	26.0537039
Male	65+	1.White	2.Some College	186+%	3.Kauai	Married/partnered	Yes	Met	Yes	1.Normal	3.Fair/poor	No	No	No	No	No	No	No	No	2019	0	1.Never	151031	33.6335151	16.81675755
Female	55-64	6.Filipino	1.College Graduate	186+%	3.Kauai	Married/partnered	No	Did not meet	Yes	3.Obese	2.Good	Yes	No	No	No	Yes	No	No	No	2019	0	1.Never	151031	37.5549477	18.77747385
Male	65+	4.Japanese	1.College Graduate	186+%	3.Kauai	Married/partnered	Yes	Met	Yes	2.Overweight	2.Good	No	No	No	No	No	No	No	No	2019	1	5.Very often	151032	26.250828	13.125414
Female	65+	1.White	1.College Graduate	186+%	3.Kauai	Single	Yes	Did not meet	Yes	3.Obese	2.Good	Yes	No	No	No	Yes	No	Yes	No	2019	0	1.Never	151031	3.2348153	1.61740765
Male	65+	1.White	2.Some College	186+%	3.Kauai	Married/partnered	Yes	Met	Yes	1.Normal	3.Fair/poor	No	No	No	No	No	No	Yes	No	2019	0	1.Never	151031	34.8703572	17.4351786
Female	65+	1.White	2.Some College	186+%	4.Maui	Single	Yes	Met	Yes	2.Overweight	2.Good	Yes	Yes	No	No	Yes	No	No	No	2019	0	1.Never	151042	96.6532681	48.32663405
Male	65+	6.Filipino	3.HS or less	186+%	4.Maui	Single	No	Met	No	3.Obese	2.Good	No	No	No	No	No	No	No	No	2019	0	1.Never	151041	71.8325991	35.91629955
Female	65+	1.White	1.College Graduate	186+%	4.Maui	Married/partnered	No	Met	Yes	1.Normal	1.vGood/Exce	Yes	No	No	No	Yes	No	No	No	2019	0	1.Never	151041	26.0686238	13.0343119
Female	65+	4.Japanese	1.College Graduate	zUnknown	4.Maui	Single	No	Met	Yes	2.Overweight	1.vGood/Exce	No	No	Yes	No	Yes	No	Yes	No	2019	0	1.Never	151041	23.9583824	11.9791912
Female	65+	1.White	2.Some College	186+%	4.Maui	Single	Yes	Met	Yes	1.Normal	1.vGood/Exce	No	No	Yes	No	No	No	No	No	2019	0	1.Never	151041	48.2750182	24.1375091
Male	65+	4.Japanese	1.College Graduate	186+%	4.Maui	Married/partnered	No	Met	Yes	1.Normal	3.Fair/poor	Yes	No	No	No	No	No	Yes	No	2019	1	5.Very often	151041	150.3719966	75.1859983
Female	55-64	1.White	2.Some College	0-130%	4.Maui	Single	Yes	Met	Yes	1.Normal	1.vGood/Exce	No	No	No	No	No	No	No	No	2019	1	3.Sometimes	151041	134.7244437	67.36222185
Female	65+	9.Black	2.Some College	131-185%	4.Maui	Single	Yes	Did not meet	Yes	2.Overweight	1.vGood/Exce	No	Yes	No	No	Yes	No	Yes	No	2019	0	1.Never	151041	53.44294	26.72147
Female	65+	1.White	2.Some College	zUnknown	4.Maui	Married/partnered	Yes	Met	Yes	1.Normal	1.vGood/Exce	No	No	No	No	Yes	No	No	No	2019	0	1.Never	151041	151.5626837	75.78134185
Female	45-54	1.White	1.College Graduate	0-130%	4.Maui	Single	No	Met	Yes	1.Normal	2.Good	No	No	No	No	No	No	No	No	2019	0	2.Almost never	151041	52.7834605	26.39173025
Male	65+	1.White	1.College Graduate	186+%	4.Maui	Single	Yes	Did not meet	Yes	2.Overweight	1.vGood/Exce	No	Yes	Yes	No	No	No	No	No	2019	0	1.Never	151041	5.7432101	2.87160505
Male	65+	4.Japanese	1.College Graduate	186+%	4.Maui	Single	Yes	Met	Yes	3.Obese	1.vGood/Exce	No	No	Yes	No	Yes	No	No	No	2019	1	3.Sometimes	151041	37.4354027	18.71770135
Male	45-54	2.Native Hawaiian	3.HS or less	186+%	4.Maui	Married/partnered	No	Met	Yes	3.Obese	2.Good	No	Yes	Yes	No	No	No	Yes	No	2019	0	1.Never	151041	209.5080286	104.7540143
Female	65+	1.White	1.College Graduate	0-130%	4.Maui	Married/partnered	No	Met	Yes	1.Normal	1.vGood/Exce	No	No	No	No	Yes	No	No	No	2019	0	1.Never	151041	26.0686238	13.0343119
Male	65+	1.White	1.College Graduate	zUnknown	4.Maui	Married/partnered	Yes	Met	Yes	2.Overweight	3.Fair/poor	No	No	No	Yes	Yes	No	No	No	2019	0	1.Never	151042	94.5163363	47.25816815
Female	65+	1.White	1.College Graduate	186+%	4.Maui	Single	No	Did not meet	Yes	3.Obese	2.Good	No	No	No	Yes	No	No	Yes	No	2019	0	1.Never	151041	12.6299203	6.31496015
Male	65+	1.White	1.College Graduate	186+%	4.Maui	Married/partnered	No	Met	No	1.Normal	2.Good	Yes	No	Yes	No	No	No	No	No	2019	0	1.Never	151041	51.3349498	25.6674749
Female	65+	4.Japanese	2.Some College	zUnknown	4.Maui	Single	No	Met	Yes	1.Normal	2.Good	No	No	Yes	No	No	No	No	No	2019	0	1.Never	151041	185.7250189	92.86250945
Female	35-44	6.Filipino	1.College Graduate	186+%	4.Maui	Married/partnered	No	Met	Yes	1.Normal	1.vGood/Exce	No	No	No	No	No	No	No	No	2019	0	2.Almost never	151041	48.770634	24.385317
Female	65+	1.White	3.HS or less	186+%	4.Maui	Single	Yes	Met	Yes	3.Obese	1.vGood/Exce	No	No	Yes	No	No	No	No	No	2019	0	1.Never	151041	50.93688	25.46844
Female	65+	2.Native Hawaiian	2.Some College	0-130%	4.Maui	Single	No	Met	Yes	3.Obese	1.vGood/Exce	No	No	Yes	No	Yes	No	Yes	No	2019	0	1.Never	151041	83.0739816	41.5369908
Male	35-44	2.Native Hawaiian	2.Some College	zUnknown	4.Maui	Married/partnered	Yes	Met	Yes	3.Obese	1.vGood/Exce	Yes	No	Yes	No	No	No	No	No	2019	1	5.Very often	151041	84.5464157	42.27320785
Male	55-64	4.Japanese	1.College Graduate	zUnknown	4.Maui	Married/partnered	No	Met	Yes	1.Normal	2.Good	No	No	Yes	No	No	No	No	No	2019	0	1.Never	151041	144.0554455	72.02772275
Female	65+	1.White	3.HS or less	186+%	4.Maui	Single	No	Met	No	1.Normal	1.vGood/Exce	No	No	No	No	No	No	No	No	2019	0	1.Never	151041	45.1468304	22.5734152
Male	65+	1.White	1.College Graduate	186+%	4.Maui	Single	Yes	Did not meet	Yes	3.Obese	1.vGood/Exce	No	No	Yes	No	Yes	No	No	No	2019	0	1.Never	151042	51.1744021	25.58720105
Male	65+	1.White	1.College Graduate	186+%	4.Maui	Married/partnered	Yes	Met	Yes	1.Normal	2.Good	No	No	Yes	No	Yes	No	No	No	2019	0	1.Never	151041	47.2076935	23.60384675
Female	55-64	2.Native Hawaiian	2.Some College	186+%	4.Maui	Married/partnered	Yes	Met	Yes	2.Overweight	3.Fair/poor	No	No	No	No	No	No	No	No	2019	0	1.Never	151042	218.8175097	109.40875485
Male	55-64	1.White	1.College Graduate	186+%	4.Maui	Single	No	Met	Yes	2.Overweight	1.vGood/Exce	No	No	Yes	No	No	No	No	No	2019	0	1.Never	151041	32.5042931	16.25214655
Female	65+	1.White	2.Some College	186+%	4.Maui	Single	Yes	Met	Yes	3.Obese	1.vGood/Exce	No	No	No	No	No	No	No	No	2019	0	1.Never	151041	96.5500364	48.2750182
Male	55-64	1.White	3.HS or less	186+%	4.Maui	Single	Yes	Did not meet	Yes	2.Overweight	1.vGood/Exce	No	No	No	No	No	No	No	No	2019	0	1.Never	151041	54.4148601	27.20743005
Female	65+	2.Native Hawaiian	3.HS or less	186+%	4.Maui	Married/partnered	Yes	Did not meet	Yes	1.Normal	1.vGood/Exce	No	No	No	No	No	No	No	No	2019	0	1.Never	151041	78.0179097	39.00895485
Male	65+	1.White	1.College Graduate	186+%	4.Maui	Single	Yes	Met	Yes	1.Normal	1.vGood/Exce	No	No	No	No	No	No	No	No	2019	0	1.Never	151041	63.8184217	31.90921085
Female	65+	1.White	1.College Graduate	zUnknown	4.Maui	Married/partnered	No	zUnknown	Yes	1.Normal	1.vGood/Exce	No	No	No	No	Yes	No	No	No	2019	0	1.Never	151041	46.2107509	23.10537545
Female	65+	1.White	1.College Graduate	186+%	4.Maui	Married/partnered	Yes	Met	Yes	3.Obese	3.Fair/poor	Yes	No	Yes	No	Yes	No	Yes	No	2019	0	1.Never	151041	46.2107509	23.10537545
Male	65+	4.Japanese	1.College Graduate	186+%	4.Maui	Married/partnered	Yes	Met	Yes	2.Overweight	2.Good	No	No	No	No	No	No	No	No	2019	1	3.Sometimes	151041	81.7593312	40.8796656
Male	25-34	1.White	1.College Graduate	131-185%	4.Maui	Single	Yes	Did not meet	No	4.Underweight	1.vGood/Exce	No	No	No	No	No	No	No	No	2019	0	1.Never	151041	118.1205892	59.0602946
Female	65+	1.White	1.College Graduate	186+%	4.Maui	Single	No	Met	Yes	1.Normal	2.Good	No	No	Yes	Yes	No	No	Yes	No	2019	0	1.Never	151041	56.2088358	28.1044179
Male	65+	4.Japanese	1.College Graduate	186+%	4.Maui	Single	Yes	Did not meet	No	1.Normal	1.vGood/Exce	No	No	No	No	No	No	No	No	2019	1	3.Sometimes	151041	37.4354027	18.71770135
Female	65+	1.White	2.Some College	186+%	4.Maui	Married/partnered	Yes	Did not meet	Yes	2.Overweight	1.vGood/Exce	No	No	No	No	No	No	No	No	2019	0	1.Never	151041	89.5562609	44.77813045
Male	65+	4.Japanese	3.HS or less	131-185%	4.Maui	Single	No	Met	Yes	1.Normal	2.Good	Yes	No	No	No	No	No	No	No	2019	0	1.Never	151042	71.8690132	35.9345066
Female	65+	1.White	3.HS or less	186+%	4.Maui	Single	Yes	Did not meet	Yes	1.Normal	1.vGood/Exce	No	No	Yes	No	No	Yes	Yes	Yes	2019	0	1.Never	151041	50.93688	25.46844
Female	65+	1.White	2.Some College	186+%	4.Maui	Married/partnered	No	Did not meet	Yes	1.Normal	1.vGood/Exce	No	No	No	No	No	No	No	No	2019	0	1.Never	151041	89.5562609	44.77813045
Male	65+	2.Native Hawaiian	2.Some College	186+%	4.Maui	Married/partnered	Yes	Did not meet	Yes	2.Overweight	1.vGood/Exce	No	No	No	No	Yes	No	No	No	2019	1	4.Often	151041	98.3313403	49.16567015
Female	65+	4.Japanese	2.Some College	0-130%	4.Maui	Single	No	Did not meet	Yes	1.Normal	1.vGood/Exce	No	No	No	No	No	No	No	No	2019	0	1.Never	151041	214.1641826	107.0820913
Female	65+	1.White	1.College Graduate	0-130%	4.Maui	Single	No	Met	No	1.Normal	1.vGood/Exce	No	No	No	No	Yes	No	No	No	2019	0	1.Never	151041	33.5827913	16.79139565
Female	65+	1.White	3.HS or less	186+%	4.Maui	Single	No	Did not meet	Yes	3.Obese	2.Good	No	Yes	No	No	Yes	No	Yes	No	2019	0	1.Never	151041	47.0491071	23.52455355
Female	65+	1.White	1.College Graduate	186+%	5.Molokai	Single	Yes	Met	Yes	3.Obese	1.vGood/Exce	No	No	Yes	No	Yes	No	No	No	2019	0	1.Never	151051	12.4776288	6.2388144
Female	65+	1.White	2.Some College	186+%	5.Molokai	Single	Yes	Met	Yes	1.Normal	1.vGood/Exce	No	No	Yes	No	Yes	Yes	No	No	2019	0	1.Never	151051	19.6325396	9.8162698
Female	65+	1.White	2.Some College	0-130%	5.Molokai	Single	Yes	Met	Yes	1.Normal	2.Good	Yes	No	No	No	No	No	Yes	No	2019	0	1.Never	151051	13.5665178	6.7832589
Male	65+	6.Filipino	3.HS or less	0-130%	5.Molokai	Married/partnered	No	Met	Yes	2.Overweight	2.Good	No	No	No	No	No	No	No	No	2019	1	3.Sometimes	151051	40.1798747	20.08993735
Female	35-44	2.Native Hawaiian	2.Some College	0-130%	5.Molokai	Single	Yes	Met	No	2.Overweight	1.vGood/Exce	No	No	No	No	No	Yes	No	No	2019	1	3.Sometimes	151051	21.2022819	10.60114095
Female	65+	2.Native Hawaiian	3.HS or less	0-130%	5.Molokai	Single	No	Did not meet	Yes	2.Overweight	1.vGood/Exce	No	Yes	Yes	No	Yes	No	No	No	2019	0	1.Never	151051	7.6860084	3.8430042
Male	55-64	1.White	3.HS or less	186+%	5.Molokai	Married/partnered	Yes	Met	No	1.Normal	1.vGood/Exce	No	No	Yes	No	No	No	No	No	2019	0	2.Almost never	151051	29.6336727	14.81683635
Male	55-64	1.White	1.College Graduate	186+%	5.Molokai	Married/partnered	No	Did not meet	Yes	2.Overweight	1.vGood/Exce	No	No	No	No	Yes	No	No	No	2019	1	3.Sometimes	151051	16.3503756	8.1751878
Female	65+	2.Native Hawaiian	1.College Graduate	186+%	5.Molokai	Single	No	Did not meet	Yes	2.Overweight	2.Good	Yes	No	Yes	Yes	No	No	Yes	No	2019	0	1.Never	151051	16.3714845	8.18574225
Female	65+	1.White	2.Some College	186+%	5.Molokai	Single	Yes	Did not meet	Yes	3.Obese	3.Fair/poor	Yes	No	Yes	No	No	No	Yes	Yes	2019	0	1.Never	151051	34.06022	17.03011
Female	65+	2.Native Hawaiian	3.HS or less	zUnknown	5.Molokai	Single	No	Met	Yes	1.Normal	1.vGood/Exce	No	No	Yes	No	No	No	No	No	2019	1	3.Sometimes	151051	15.1589725	7.57948625
Female	65+	6.Filipino	3.HS or less	131-185%	5.Molokai	Single	Yes	Did not meet	Yes	2.Overweight	2.Good	No	No	Yes	No	No	No	Yes	No	2019	0	1.Never	151051	127.9441611	63.97208055
Female	55-64	1.White	1.College Graduate	186+%	5.Molokai	Married/partnered	No	Did not meet	No	2.Overweight	1.vGood/Exce	No	No	No	No	Yes	No	No	No	2019	0	1.Never	151051	16.4155339	8.20776695
Female	45-54	6.Filipino	2.Some College	zUnknown	5.Molokai	Married/partnered	No	Did not meet	Yes	3.Obese	1.vGood/Exce	No	No	Yes	No	No	No	No	No	2019	0	1.Never	151051	77.5084309	38.75421545
Male	65+	1.White	1.College Graduate	zUnknown	5.Molokai	Married/partnered	Yes	Did not meet	Yes	1.Normal	2.Good	No	Yes	Yes	No	No	No	Yes	No	2019	0	1.Never	151051	5.7524427	2.87622135
Female	65+	2.Native Hawaiian	2.Some College	186+%	5.Molokai	Single	No	Met	Yes	3.Obese	2.Good	No	Yes	Yes	No	Yes	Yes	No	No	2019	0	1.Never	151051	31.7278751	15.86393755
Female	65+	7.Other Asian	1.College Graduate	186+%	5.Molokai	Single	No	Did not meet	Yes	3.Obese	2.Good	No	No	Yes	No	No	Yes	Yes	No	2019	0	1.Never	151051	15.3084554	7.6542277
Female	55-64	2.Native Hawaiian	3.HS or less	0-130%	6.Lanai	Single	Yes	Did not meet	Yes	3.Obese	3.Fair/poor	No	Yes	Yes	Yes	No	No	Yes	No	2019	0	1.Never	151061	7.610983	3.8054915
Male	55-64	4.Japanese	3.HS or less	186+%	6.Lanai	Single	Yes	Met	Yes	2.Overweight	2.Good	No	No	Yes	No	No	No	No	No	2019	1	3.Sometimes	151061	33.8198456	16.9099228
Female	65+	1.White	1.College Graduate	186+%	6.Lanai	Single	Yes	Did not meet	Yes	4.Underweight	3.Fair/poor	No	No	No	No	No	No	Yes	No	2019	0	1.Never	151061	10.1303291	5.06516455
Female	45-54	1.White	1.College Graduate	186+%	6.Lanai	Married/partnered	No	Met	Yes	2.Overweight	1.vGood/Exce	No	No	No	No	No	No	No	No	2019	0	1.Never	151062	17.0277745	8.51388725
Male	65+	4.Japanese	1.College Graduate	186+%	6.Lanai	Married/partnered	Yes	Met	Yes	2.Overweight	2.Good	No	Yes	No	No	No	No	No	No	2019	0	1.Never	151061	14.7352088	7.3676044
Female	55-64	6.Filipino	3.HS or less	0-130%	6.Lanai	Single	No	Met	Yes	1.Normal	2.Good	Yes	No	Yes	No	No	No	No	No	2019	0	1.Never	151061	30.9980296	15.4990148
Female	55-64	3.OPI	3.HS or less	zUnknown	6.Lanai	Single	Yes	Met	Yes	1.Normal	3.Fair/poor	Yes	No	No	No	No	No	No	No	2019	0	1.Never	151061	8.9247131	4.46235655
Male	65+	1.White	2.Some College	186+%	6.Lanai	Single	Yes	Met	Yes	2.Overweight	2.Good	No	No	Yes	No	No	No	No	No	2019	0	2.Almost never	151061	16.4195106	8.2097553
Female	55-64	7.Other Asian	1.College Graduate	186+%	6.Lanai	Married/partnered	Yes	Did not meet	Yes	1.Normal	2.Good	No	No	Yes	No	No	No	No	No	2019	0	1.Never	151061	8.3598673	4.17993365
Female	65+	6.Filipino	3.HS or less	0-130%	6.Lanai	Single	No	Met	Yes	3.Obese	2.Good	No	No	Yes	No	Yes	Yes	No	No	2019	0	1.Never	151061	27.7452805	13.87264025
Female	65+	6.Filipino	3.HS or less	0-130%	6.Lanai	Single	No	Did not meet	Yes	3.Obese	2.Good	No	Yes	No	No	No	No	No	No	2019	1	5.Very often	151061	26.6956611	13.34783055
Male	65+	4.Japanese	1.College Graduate	186+%	1.Oahu	Single	Yes	Met	Yes	2.Overweight	2.Good	No	No	Yes	No	No	No	No	No	2019	1	3.Sometimes	151011	44.2400089	22.12000445
Male	65+	4.Japanese	1.College Graduate	186+%	1.Oahu	Single	No	Met	Yes	3.Obese	2.Good	Yes	Yes	Yes	No	Yes	Yes	No	No	2019	1	3.Sometimes	151011	16.6608402	8.3304201
Male	18-24	4.Japanese	3.HS or less	186+%	1.Oahu	Single	No	Met	Yes	1.Normal	1.vGood/Exce	No	No	No	No	No	Yes	No	No	2019	0	1.Never	151011	286.9303119	143.46515595
Female	65+	4.Japanese	2.Some College	186+%	1.Oahu	Single	Yes	Met	Yes	1.Normal	2.Good	No	No	Yes	No	No	No	No	No	2019	0	1.Never	151011	93.9236579	46.96182895
Male	55-64	Other	1.College Graduate	186+%	1.Oahu	Married/partnered	No	Met	Yes	2.Overweight	1.vGood/Exce	Yes	No	No	No	No	No	No	No	2019	0	2.Almost never	151012	66.0418011	33.02090055
Female	55-64	4.Japanese	1.College Graduate	186+%	1.Oahu	Single	No	Met	No	1.Normal	2.Good	No	No	No	No	No	Yes	No	No	2019	0	1.Never	151012	109.2127277	54.60636385
Female	65+	4.Japanese	1.College Graduate	186+%	1.Oahu	Married/partnered	No	Did not meet	Yes	1.Normal	1.vGood/Exce	No	No	No	No	Yes	No	No	No	2019	0	1.Never	151011	117.9284942	58.9642471
Female	45-54	6.Filipino	3.HS or less	0-130%	1.Oahu	Married/partnered	No	Met	Yes	1.Normal	3.Fair/poor	No	Yes	No	Yes	No	No	Yes	Yes	2019	0	1.Never	151011	272.8673226	136.4336613
Female	65+	1.White	1.College Graduate	186+%	1.Oahu	Single	No	Met	Yes	1.Normal	2.Good	No	No	No	No	Yes	No	No	No	2019	0	1.Never	151011	26.2154902	13.1077451
Male	65+	5.Chinese	1.College Graduate	186+%	1.Oahu	Married/partnered	No	Met	Yes	1.Normal	2.Good	No	No	No	No	No	No	No	No	2019	0	1.Never	151011	74.4603964	37.2301982
Male	65+	1.White	1.College Graduate	186+%	1.Oahu	Married/partnered	No	Met	Yes	1.Normal	1.vGood/Exce	No	No	Yes	No	No	No	No	No	2019	0	1.Never	151011	54.3477304	27.1738652
Female	35-44	1.White	2.Some College	186+%	1.Oahu	Married/partnered	No	Met	Yes	1.Normal	1.vGood/Exce	Yes	No	No	No	No	No	No	No	2019	0	1.Never	151011	126.8692171	63.43460855
Male	65+	4.Japanese	3.HS or less	186+%	1.Oahu	Single	Yes	Did not meet	No	2.Overweight	2.Good	No	No	No	No	No	No	No	No	2019	1	3.Sometimes	151011	184.91808	92.45904
Male	65+	6.Filipino	1.College Graduate	186+%	1.Oahu	Married/partnered	Yes	Met	Yes	1.Normal	1.vGood/Exce	No	No	No	No	No	No	No	No	2019	0	1.Never	151011	74.4603964	37.2301982
Female	65+	5.Chinese	1.College Graduate	186+%	1.Oahu	Married/partnered	No	Met	Yes	2.Overweight	1.vGood/Exce	No	No	No	No	No	No	No	No	2019	0	1.Never	151011	39.3094981	19.65474905
Female	65+	4.Japanese	1.College Graduate	186+%	1.Oahu	Single	No	Did not meet	Yes	2.Overweight	2.Good	No	No	Yes	No	No	No	No	No	2019	0	1.Never	151011	39.1447058	19.5723529
Female	65+	4.Japanese	2.Some College	zUnknown	1.Oahu	Married/partnered	Yes	Met	Yes	2.Overweight	2.Good	No	No	Yes	No	Yes	No	Yes	No	2019	0	1.Never	151011	228.5449766	114.2724883
Male	65+	1.White	1.College Graduate	186+%	1.Oahu	Single	Yes	Met	Yes	3.Obese	2.Good	No	No	No	No	Yes	No	No	No	2019	0	1.Never	151011	29.2959716	14.6479858
Male	65+	1.White	1.College Graduate	zUnknown	1.Oahu	Married/partnered	No	Met	Yes	1.Normal	1.vGood/Exce	No	No	Yes	No	No	No	Yes	No	2019	0	1.Never	151011	125.3394651	62.66973255
Female	65+	2.Native Hawaiian	2.Some College	131-185%	1.Oahu	Single	Yes	Met	Yes	3.Obese	3.Fair/poor	No	Yes	Yes	Yes	Yes	Yes	Yes	No	2019	0	1.Never	151011	62.0544256	31.0272128
Male	65+	1.White	1.College Graduate	186+%	1.Oahu	Married/partnered	Yes	Met	Yes	2.Overweight	1.vGood/Exce	No	No	No	No	No	No	No	No	2019	1	3.Sometimes	151012	49.4634907	24.73174535
Female	65+	1.White	1.College Graduate	186+%	1.Oahu	Married/partnered	Yes	Met	Yes	1.Normal	1.vGood/Exce	No	No	Yes	No	No	No	No	No	2019	0	1.Never	151011	72.949572	36.474786
Male	65+	1.White	1.College Graduate	186+%	1.Oahu	Married/partnered	No	Did not meet	Yes	2.Overweight	1.vGood/Exce	No	No	Yes	No	No	Yes	No	No	2019	1	5.Very often	151011	27.1738652	13.5869326
Male	65+	1.White	2.Some College	186+%	2.Hawaii	Single	No	Met	Yes	1.Normal	2.Good	No	No	Yes	No	Yes	No	No	No	2019	1	3.Sometimes	151012	103.2711755	51.63558775
Female	65+	1.White	3.HS or less	186+%	1.Oahu	Single	No	Met	Yes	2.Overweight	3.Fair/poor	No	No	Yes	Yes	Yes	No	Yes	No	2019	0	1.Never	151011	24.4179853	12.20899265
Male	65+	5.Chinese	1.College Graduate	186+%	1.Oahu	Married/partnered	Yes	Did not meet	Yes	2.Overweight	3.Fair/poor	No	Yes	No	Yes	Yes	No	Yes	No	2019	1	3.Sometimes	151011	74.4603964	37.2301982
Male	55-64	2.Native Hawaiian	3.HS or less	0-130%	1.Oahu	Single	No	Met	Yes	3.Obese	3.Fair/poor	No	Yes	Yes	No	Yes	No	Yes	No	2019	1	5.Very often	151011	56.299392	28.149696
Male	65+	1.White	2.Some College	186+%	1.Oahu	Single	Yes	Met	Yes	3.Obese	3.Fair/poor	Yes	Yes	Yes	No	No	Yes	No	No	2019	0	2.Almost never	151011	51.5107016	25.7553508
Female	65+	5.Chinese	1.College Graduate	zUnknown	1.Oahu	Married/partnered	No	Did not meet	Yes	1.Normal	1.vGood/Exce	No	No	No	No	Yes	No	No	No	2019	0	1.Never	151011	78.6189961	39.30949805
Female	65+	2.Native Hawaiian	3.HS or less	186+%	1.Oahu	Married/partnered	Yes	Met	Yes	3.Obese	3.Fair/poor	No	No	Yes	No	Yes	Yes	Yes	No	2019	0	1.Never	151011	88.6545167	44.32725835
Female	55-64	1.White	1.College Graduate	186+%	1.Oahu	Single	No	Did not meet	Yes	3.Obese	2.Good	Yes	No	No	No	Yes	No	Yes	No	2019	0	1.Never	151012	73.140547	36.5702735
Male	65+	1.White	1.College Graduate	186+%	1.Oahu	Married/partnered	No	Met	Yes	1.Normal	1.vGood/Exce	No	No	No	No	No	No	No	No	2019	0	1.Never	151011	113.7167578	56.8583789
Female	65+	4.Japanese	1.College Graduate	186+%	1.Oahu	Married/partnered	No	Met	Yes	1.Normal	2.Good	No	No	No	No	No	No	No	No	2019	0	1.Never	151011	78.6189961	39.30949805
Male	65+	1.White	3.HS or less	186+%	1.Oahu	Married/partnered	Yes	Met	Yes	1.Normal	1.vGood/Exce	No	No	Yes	No	No	No	No	No	2019	0	1.Never	151012	98.8111321	49.40556605
Female	45-54	1.White	1.College Graduate	186+%	1.Oahu	Married/partnered	No	Met	Yes	2.Overweight	1.vGood/Exce	No	No	No	No	No	No	No	No	2019	0	1.Never	151011	104.3944684	52.1972342
Male	65+	2.Native Hawaiian	3.HS or less	186+%	1.Oahu	Married/partnered	Yes	Did not meet	Yes	3.Obese	3.Fair/poor	No	Yes	Yes	No	Yes	Yes	Yes	No	2019	1	3.Sometimes	151011	192.3349083	96.16745415
Male	65+	4.Japanese	1.College Graduate	186+%	1.Oahu	Single	No	Met	Yes	1.Normal	2.Good	No	No	Yes	No	No	No	No	No	2019	1	3.Sometimes	151011	85.5022036	42.7511018
Female	65+	6.Filipino	2.Some College	0-130%	1.Oahu	Single	No	Did not meet	Yes	1.Normal	1.vGood/Exce	No	No	Yes	No	No	No	No	No	2019	0	1.Never	151011	93.9236579	46.96182895
Male	65+	2.Native Hawaiian	3.HS or less	186+%	1.Oahu	Married/partnered	Yes	Did not meet	Yes	3.Obese	2.Good	No	No	Yes	No	Yes	No	No	No	2019	1	5.Very often	151011	83.3972424	41.6986212
Male	65+	1.White	1.College Graduate	zUnknown	1.Oahu	Married/partnered	Yes	Met	Yes	2.Overweight	2.Good	No	Yes	Yes	No	No	No	No	No	2019	0	1.Never	151011	56.326641	28.1633205
Male	18-24	6.Filipino	2.Some College	zUnknown	1.Oahu	Single	No	Did not meet	Yes	2.Overweight	2.Good	No	No	No	No	No	No	No	No	2019	0	1.Never	151011	275.8793632	137.9396816
Female	55-64	1.White	1.College Graduate	186+%	1.Oahu	Single	No	Met	Yes	2.Overweight	1.vGood/Exce	Yes	No	Yes	No	Yes	No	No	No	2019	0	1.Never	151011	33.6729012	16.8364506
Female	65+	Other	1.College Graduate	131-185%	1.Oahu	Single	No	Did not meet	Yes	3.Obese	2.Good	No	No	Yes	No	Yes	No	No	No	2019	0	1.Never	151012	54.827541	27.4137705
Female	65+	7.Other Asian	1.College Graduate	186+%	1.Oahu	Married/partnered	Yes	Met	Yes	4.Underweight	3.Fair/poor	No	Yes	Yes	No	Yes	No	No	No	2019	0	1.Never	151011	89.9074288	44.9537144
Female	65+	1.White	1.College Graduate	186+%	1.Oahu	Single	Yes	zUnknown	Yes	1.Normal	3.Fair/poor	No	Yes	Yes	No	No	No	No	No	2019	0	1.Never	151011	25.8625174	12.9312587
Male	65+	4.Japanese	1.College Graduate	186+%	1.Oahu	Single	No	Met	Yes	2.Overweight	1.vGood/Exce	No	No	No	No	Yes	No	No	No	2019	1	3.Sometimes	151012	80.5283036	40.2641518
Female	65+	4.Japanese	2.Some College	186+%	1.Oahu	Married/partnered	No	Did not meet	Yes	1.Normal	3.Fair/poor	No	No	Yes	No	Yes	No	Yes	No	2019	0	1.Never	151011	174.2402576	87.1201288
Female	65+	1.White	2.Some College	131-185%	1.Oahu	Single	Yes	Met	Yes	1.Normal	1.vGood/Exce	No	No	No	No	No	No	No	No	2019	0	1.Never	151011	50.805521	25.4027605
Female	65+	4.Japanese	3.HS or less	131-185%	1.Oahu	Single	No	Met	Yes	2.Overweight	2.Good	Yes	Yes	Yes	No	Yes	Yes	Yes	No	2019	0	1.Never	151011	39.4735179	19.73675895
Male	65+	1.White	1.College Graduate	186+%	1.Oahu	Married/partnered	Yes	Did not meet	Yes	4.Underweight	3.Fair/poor	No	No	No	No	No	No	Yes	No	2019	0	1.Never	151011	56.8583789	28.42918945
Female	65+	4.Japanese	2.Some College	zUnknown	1.Oahu	Married/partnered	No	Did not meet	Yes	1.Normal	3.Fair/poor	No	No	Yes	No	Yes	No	Yes	No	2019	0	1.Never	151011	174.2402576	87.1201288
Male	55-64	6.Filipino	2.Some College	186+%	1.Oahu	Married/partnered	No	Did not meet	Yes	2.Overweight	1.vGood/Exce	No	No	No	No	Yes	No	No	No	2019	0	1.Never	151011	293.4783071	146.73915355
Male	55-64	4.Japanese	3.HS or less	186+%	1.Oahu	Single	Yes	zUnknown	Yes	3.Obese	1.vGood/Exce	No	Yes	Yes	No	No	No	No	No	2019	1	3.Sometimes	151011	44.3243193	22.16215965
Female	65+	3.OPI	2.Some College	186+%	1.Oahu	Single	Yes	Did not meet	Yes	3.Obese	3.Fair/poor	Yes	Yes	Yes	No	No	No	No	No	2019	0	1.Never	151011	134.0527455	67.02637275
Female	65+	4.Japanese	1.College Graduate	186+%	1.Oahu	Single	Yes	Met	Yes	1.Normal	3.Fair/poor	No	No	No	No	Yes	No	Yes	No	2019	0	1.Never	151011	48.4643142	24.2321571
Female	65+	4.Japanese	1.College Graduate	186+%	1.Oahu	Single	No	Did not meet	Yes	1.Normal	3.Fair/poor	No	Yes	Yes	No	Yes	No	No	No	2019	0	1.Never	151011	42.3793204	21.1896602
Female	45-54	6.Filipino	1.College Graduate	0-130%	1.Oahu	Single	No	Did not meet	Yes	1.Normal	1.vGood/Exce	No	No	No	No	No	No	No	No	2019	0	1.Never	151011	89.9540185	44.97700925
Female	65+	2.Native Hawaiian	2.Some College	131-185%	1.Oahu	Married/partnered	No	Did not meet	Yes	2.Overweight	2.Good	No	Yes	Yes	No	Yes	No	No	No	2019	0	2.Almost never	151011	82.8949292	41.4474646
Female	65+	1.White	1.College Graduate	186+%	1.Oahu	Single	Yes	Met	No	1.Normal	1.vGood/Exce	No	No	No	No	Yes	No	No	No	2019	0	1.Never	151012	60.14822	30.07411
Female	55-64	2.Native Hawaiian	3.HS or less	186+%	1.Oahu	Married/partnered	No	Met	Yes	1.Normal	2.Good	No	No	No	No	Yes	No	No	No	2019	0	1.Never	151011	107.8043515	53.90217575
Male	55-64	4.Japanese	3.HS or less	186+%	1.Oahu	Married/partnered	Yes	Met	Yes	2.Overweight	2.Good	No	No	Yes	No	No	No	No	No	2019	0	1.Never	151011	182.9740769	91.48703845
Male	65+	4.Japanese	2.Some College	186+%	1.Oahu	Single	Yes	Met	Yes	2.Overweight	2.Good	Yes	Yes	Yes	No	Yes	No	No	No	2019	0	2.Almost never	151011	85.7369703	42.86848515
Female	55-64	1.White	2.Some College	186+%	1.Oahu	Single	Yes	Met	Yes	1.Normal	1.vGood/Exce	No	No	No	No	Yes	No	No	No	2019	0	1.Never	151012	141.7461039	70.87305195
Male	65+	2.Native Hawaiian	1.College Graduate	186+%	1.Oahu	Single	Yes	Met	Yes	2.Overweight	1.vGood/Exce	No	No	No	No	No	No	No	No	2019	1	3.Sometimes	151012	114.76873	57.384365
Female	65+	6.Filipino	2.Some College	0-130%	1.Oahu	Married/partnered	No	Did not meet	Yes	1.Normal	2.Good	No	No	Yes	No	Yes	No	No	No	2019	0	1.Never	151011	435.6006439	217.80032195
Female	65+	1.White	1.College Graduate	186+%	1.Oahu	Single	Yes	Met	Yes	1.Normal	2.Good	Yes	No	No	No	Yes	No	No	No	2019	0	1.Never	151011	27.999595	13.9997975
Male	65+	1.White	1.College Graduate	186+%	1.Oahu	Married/partnered	Yes	Met	Yes	2.Overweight	1.vGood/Exce	No	No	No	No	No	No	No	No	2019	0	1.Never	151011	98.6161493	49.30807465
Female	65+	4.Japanese	2.Some College	131-185%	1.Oahu	Married/partnered	No	Met	No	3.Obese	3.Fair/poor	No	No	Yes	No	No	No	No	No	2019	0	1.Never	151011	94.7973175	47.39865875
Female	65+	1.White	1.College Graduate	186+%	1.Oahu	Married/partnered	No	Did not meet	Yes	1.Normal	1.vGood/Exce	No	No	No	No	No	No	No	No	2019	0	1.Never	151011	48.633048	24.316524
Female	65+	1.White	3.HS or less	zUnknown	1.Oahu	Single	No	Met	No	1.Normal	3.Fair/poor	No	No	Yes	No	Yes	No	Yes	No	2019	0	1.Never	151011	49.2434156	24.6217078
Male	55-64	3.OPI	3.HS or less	131-185%	1.Oahu	Single	No	Did not meet	Yes	3.Obese	3.Fair/poor	No	Yes	Yes	Yes	Yes	No	No	No	2019	1	3.Sometimes	151012	338.8610658	169.4305329
Male	65+	4.Japanese	1.College Graduate	186+%	1.Oahu	Married/partnered	Yes	Did not meet	Yes	3.Obese	3.Fair/poor	No	Yes	Yes	No	No	No	Yes	No	2019	0	1.Never	151011	137.3281272	68.6640636
Male	65+	4.Japanese	1.College Graduate	131-185%	1.Oahu	Married/partnered	No	Met	Yes	1.Normal	3.Fair/poor	No	No	No	Yes	No	No	Yes	No	2019	1	3.Sometimes	151011	205.1770213	102.58851065
Female	45-54	7.Other Asian	1.College Graduate	186+%	1.Oahu	Married/partnered	No	Met	Yes	2.Overweight	1.vGood/Exce	No	Yes	No	No	No	No	No	No	2019	0	1.Never	151011	201.0106272	100.5053136
Male	65+	1.White	2.Some College	186+%	1.Oahu	Married/partnered	Yes	Did not meet	Yes	3.Obese	2.Good	No	Yes	Yes	No	No	No	No	No	2019	0	1.Never	151011	105.3256964	52.6628482
Male	65+	1.White	2.Some College	zUnknown	1.Oahu	Single	Yes	Met	Yes	1.Normal	2.Good	No	No	No	No	No	No	No	No	2019	0	2.Almost never	151011	21.3817145	10.69085725
Female	65+	1.White	2.Some College	186+%	1.Oahu	Married/partnered	Yes	Met	Yes	2.Overweight	1.vGood/Exce	No	No	No	No	Yes	No	No	No	2019	0	1.Never	151011	94.2506634	47.1253317
Female	55-64	4.Japanese	1.College Graduate	186+%	1.Oahu	Married/partnered	No	Met	Yes	1.Normal	1.vGood/Exce	No	No	No	No	Yes	No	No	No	2019	0	1.Never	151011	109.327899	54.6639495
Female	65+	4.Japanese	3.HS or less	zUnknown	1.Oahu	Single	No	Met	Yes	1.Normal	2.Good	No	No	Yes	No	No	No	Yes	No	2019	0	1.Never	151011	39.4735179	19.73675895
Female	55-64	2.Native Hawaiian	3.HS or less	186+%	1.Oahu	Married/partnered	Yes	Did not meet	Yes	3.Obese	2.Good	No	No	Yes	No	No	No	No	No	2019	0	1.Never	151012	342.2374623	171.11873115
Female	65+	1.White	1.College Graduate	186+%	1.Oahu	Single	Yes	Met	Yes	2.Overweight	1.vGood/Exce	No	No	Yes	No	Yes	No	No	No	2019	0	1.Never	151011	26.2154902	13.1077451
Female	65+	4.Japanese	2.Some College	zUnknown	1.Oahu	Married/partnered	No	Met	Yes	1.Normal	1.vGood/Exce	No	No	No	No	No	No	No	No	2019	0	1.Never	151011	174.2402576	87.1201288
Male	65+	4.Japanese	1.College Graduate	186+%	1.Oahu	Single	Yes	Met	Yes	1.Normal	1.vGood/Exce	No	No	No	No	No	No	No	No	2019	1	3.Sometimes	151012	66.8534167	33.42670835
Female	65+	4.Japanese	3.HS or less	186+%	1.Oahu	Married/partnered	No	Did not meet	Yes	1.Normal	1.vGood/Exce	No	No	No	No	No	No	No	No	2019	0	1.Never	151011	162.9496091	81.47480455
Male	55-64	4.Japanese	1.College Graduate	186+%	1.Oahu	Single	Yes	Met	Yes	1.Normal	1.vGood/Exce	No	No	Yes	No	Yes	No	No	No	2019	0	1.Never	151011	108.8399438	54.4199719
Female	65+	1.White	2.Some College	186+%	1.Oahu	Single	No	Met	Yes	1.Normal	1.vGood/Exce	No	No	No	No	No	No	No	No	2019	0	1.Never	151011	116.2007654	58.1003827
Male	18-24	5.Chinese	2.Some College	0-130%	1.Oahu	Single	No	Met	Yes	2.Overweight	1.vGood/Exce	No	No	No	No	No	Yes	No	No	2019	0	1.Never	151011	391.3293931	195.66469655
Female	65+	9.Black	2.Some College	186+%	1.Oahu	Single	Yes	Met	Yes	1.Normal	1.vGood/Exce	No	No	No	No	No	Yes	No	No	2019	0	1.Never	151011	162.7893284	81.3946642
Male	65+	6.Filipino	1.College Graduate	186+%	1.Oahu	Single	No	Did not meet	Yes	2.Overweight	3.Fair/poor	No	Yes	Yes	No	Yes	No	Yes	No	2019	0	1.Never	151011	85.5022036	42.7511018
Female	65+	3.OPI	2.Some College	186+%	1.Oahu	Single	No	Met	Yes	1.Normal	2.Good	No	No	Yes	No	Yes	No	No	No	2019	0	1.Never	151011	62.0544256	31.0272128
Female	65+	4.Japanese	2.Some College	186+%	1.Oahu	Single	Yes	Met	Yes	1.Normal	2.Good	No	No	Yes	No	Yes	No	Yes	No	2019	0	1.Never	151011	93.9236579	46.96182895
Female	65+	4.Japanese	1.College Graduate	186+%	1.Oahu	Married/partnered	No	Did not meet	Yes	2.Overweight	2.Good	No	Yes	Yes	No	Yes	No	No	No	2019	0	1.Never	151011	89.9074288	44.9537144
Female	55-64	1.White	1.College Graduate	186+%	1.Oahu	Married/partnered	No	Did not meet	Yes	1.Normal	2.Good	No	No	No	No	No	No	No	No	2019	0	1.Never	151011	101.4439745	50.72198725
Female	65+	4.Japanese	2.Some College	186+%	1.Oahu	Single	No	Did not meet	Yes	1.Normal	1.vGood/Exce	No	No	Yes	No	Yes	No	No	No	2019	0	1.Never	151011	75.862292	37.931146
Male	65+	4.Japanese	2.Some College	131-185%	1.Oahu	Single	No	Met	Yes	1.Normal	1.vGood/Exce	No	No	No	No	No	No	No	No	2019	0	1.Never	151011	257.2109108	128.6054554
Male	65+	1.White	1.College Graduate	zUnknown	1.Oahu	Single	Yes	Met	Yes	2.Overweight	1.vGood/Exce	No	No	No	No	No	No	No	No	2019	0	1.Never	151011	26.5793612	13.2896806
Female	65+	1.White	3.HS or less	186+%	1.Oahu	Married/partnered	No	Did not meet	Yes	3.Obese	1.vGood/Exce	No	No	No	No	Yes	No	No	No	2019	0	1.Never	151011	88.1432855	44.07164275
Female	65+	4.Japanese	3.HS or less	186+%	1.Oahu	Single	No	Met	Yes	4.Underweight	1.vGood/Exce	No	No	No	No	Yes	No	No	No	2019	0	1.Never	151011	87.8374697	43.91873485
Female	55-64	2.Native Hawaiian	3.HS or less	0-130%	2.Hawaii	Single	No	Did not meet	Yes	2.Overweight	3.Fair/poor	No	Yes	Yes	No	No	Yes	No	No	2019	0	1.Never	151011	79.277063	39.6385315
Female	65+	1.White	3.HS or less	186+%	1.Oahu	Married/partnered	Yes	Met	Yes	1.Normal	2.Good	No	No	No	No	No	Yes	No	No	2019	0	1.Never	151011	19.8054746	9.9027373
Female	65+	4.Japanese	1.College Graduate	186+%	1.Oahu	Married/partnered	No	Did not meet	Yes	1.Normal	1.vGood/Exce	No	No	Yes	No	No	Yes	No	No	2019	0	1.Never	151011	134.8611431	67.43057155
Female	65+	2.Native Hawaiian	2.Some College	186+%	1.Oahu	Married/partnered	Yes	Met	Yes	1.Normal	1.vGood/Exce	No	No	No	No	Yes	No	No	No	2019	0	1.Never	151012	201.9644335	100.98221675
Male	55-64	1.White	2.Some College	0-130%	1.Oahu	Single	Yes	Did not meet	Yes	3.Obese	3.Fair/poor	Yes	No	Yes	No	No	No	Yes	No	2019	1	5.Very often	151011	156.9278269	78.46391345
Female	65+	6.Filipino	2.Some College	186+%	1.Oahu	Married/partnered	No	Met	Yes	1.Normal	1.vGood/Exce	No	No	No	No	No	No	No	No	2019	0	1.Never	151011	174.2402576	87.1201288
Female	65+	5.Chinese	2.Some College	186+%	1.Oahu	Single	No	Met	No	1.Normal	1.vGood/Exce	No	No	No	No	No	No	No	No	2019	0	1.Never	151011	93.9236579	46.96182895
Female	65+	2.Native Hawaiian	2.Some College	0-130%	2.Hawaii	Married/partnered	Yes	Met	No	2.Overweight	1.vGood/Exce	No	No	No	No	Yes	No	No	No	2019	0	1.Never	151011	168.848453	84.4242265
Female	55-64	5.Chinese	1.College Graduate	186+%	1.Oahu	Married/partnered	No	Did not meet	Yes	1.Normal	1.vGood/Exce	No	No	No	No	No	No	No	No	2019	0	1.Never	151011	109.327899	54.6639495
Female	65+	4.Japanese	1.College Graduate	186+%	1.Oahu	Married/partnered	No	Met	Yes	1.Normal	2.Good	No	No	Yes	No	Yes	No	No	No	2019	0	1.Never	151011	89.9074288	44.9537144
Female	65+	4.Japanese	2.Some College	186+%	1.Oahu	Single	Yes	Met	Yes	1.Normal	3.Fair/poor	No	No	Yes	No	Yes	No	No	No	2019	0	1.Never	151011	82.1309629	41.06548145
Female	65+	2.Native Hawaiian	1.College Graduate	186+%	1.Oahu	Married/partnered	No	Met	Yes	2.Overweight	2.Good	No	No	Yes	No	No	No	No	No	2019	0	1.Never	151011	42.7735246	21.3867623
Male	55-64	2.Native Hawaiian	3.HS or less	186+%	1.Oahu	Married/partnered	No	Did not meet	Yes	2.Overweight	2.Good	No	Yes	Yes	No	No	No	No	No	2019	1	3.Sometimes	151012	226.8584073	113.42920365
Male	65+	4.Japanese	1.College Graduate	186+%	1.Oahu	Married/partnered	No	Met	Yes	1.Normal	1.vGood/Exce	No	No	No	No	Yes	No	No	No	2019	1	3.Sometimes	151011	82.0708085	41.03540425
Male	65+	1.White	3.HS or less	186+%	1.Oahu	Married/partnered	Yes	Met	Yes	1.Normal	2.Good	No	No	Yes	No	No	No	No	No	2019	0	1.Never	151011	14.7551599	7.37757995
Female	65+	1.White	1.College Graduate	zUnknown	1.Oahu	Married/partnered	No	Met	Yes	2.Overweight	2.Good	No	No	Yes	Yes	Yes	No	No	No	2019	0	1.Never	151011	83.4239658	41.7119829
Female	65+	4.Japanese	1.College Graduate	186+%	1.Oahu	Single	No	Did not meet	Yes	3.Obese	3.Fair/poor	No	No	No	No	Yes	No	Yes	No	2019	0	1.Never	151011	84.7586407	42.37932035
Male	65+	1.White	1.College Graduate	186+%	1.Oahu	Single	Yes	Did not meet	Yes	2.Overweight	1.vGood/Exce	No	No	Yes	No	Yes	Yes	No	No	2019	0	1.Never	151011	26.5793612	13.2896806
Female	65+	5.Chinese	1.College Graduate	186+%	1.Oahu	Single	No	Did not meet	Yes	1.Normal	1.vGood/Exce	No	No	No	No	Yes	No	No	No	2019	0	1.Never	151011	39.1447058	19.5723529
Male	55-64	4.Japanese	1.College Graduate	186+%	1.Oahu	Married/partnered	No	Met	Yes	1.Normal	1.vGood/Exce	No	No	No	No	No	No	No	No	2019	0	1.Never	151011	151.4338899	75.71694495
Male	65+	1.White	1.College Graduate	186+%	1.Oahu	Single	Yes	Met	Yes	1.Normal	3.Fair/poor	No	No	No	No	Yes	No	Yes	Yes	2019	0	1.Never	151011	29.2959716	14.6479858
Female	65+	4.Japanese	2.Some College	186+%	1.Oahu	Married/partnered	No	Met	Yes	1.Normal	2.Good	No	No	Yes	No	No	Yes	No	No	2019	0	1.Never	151011	261.3603863	130.68019315
Male	45-54	4.Japanese	1.College Graduate	186+%	1.Oahu	Married/partnered	No	Did not meet	Yes	1.Normal	1.vGood/Exce	No	No	No	No	No	No	No	No	2019	0	1.Never	151011	80.1274833	40.06374165
Male	65+	2.Native Hawaiian	3.HS or less	186+%	1.Oahu	Single	Yes	Met	Yes	1.Normal	2.Good	No	No	Yes	Yes	No	No	No	No	2019	0	1.Never	151011	52.4593467	26.22967335
Female	65+	5.Chinese	1.College Graduate	186+%	1.Oahu	Married/partnered	Yes	Met	Yes	1.Normal	1.vGood/Exce	No	No	No	No	No	No	No	No	2019	1	3.Sometimes	151011	89.9074288	44.9537144
Male	65+	1.White	1.College Graduate	zUnknown	1.Oahu	Married/partnered	Yes	Met	Yes	1.Normal	2.Good	No	No	Yes	No	No	No	No	No	2019	0	1.Never	151011	22.1586889	11.07934445
Female	65+	8.AIAN	1.College Graduate	131-185%	1.Oahu	Single	No	Did not meet	Yes	3.Obese	3.Fair/poor	No	Yes	Yes	No	Yes	No	Yes	No	2019	0	1.Never	151011	58.0382335	29.01911675
Female	65+	2.Native Hawaiian	1.College Graduate	186+%	1.Oahu	Married/partnered	No	Met	Yes	2.Overweight	1.vGood/Exce	No	No	No	No	No	No	No	No	2019	0	1.Never	151011	22.1654975	11.08274875
Male	65+	1.White	1.College Graduate	186+%	1.Oahu	Single	No	Met	Yes	1.Normal	3.Fair/poor	Yes	No	No	No	Yes	No	No	No	2019	1	3.Sometimes	151011	13.1653959	6.58269795
Male	45-54	5.Chinese	3.HS or less	186+%	1.Oahu	Married/partnered	No	Did not meet	Yes	3.Obese	2.Good	No	No	Yes	No	No	Yes	No	No	2019	1	3.Sometimes	151012	169.1266196	84.5633098
Female	65+	4.Japanese	3.HS or less	131-185%	1.Oahu	Single	Yes	Met	Yes	1.Normal	1.vGood/Exce	No	No	Yes	No	Yes	Yes	Yes	No	2019	0	1.Never	151011	39.4735179	19.73675895
Female	65+	1.White	2.Some College	186+%	1.Oahu	Married/partnered	Yes	Met	No	1.Normal	1.vGood/Exce	No	No	No	No	No	No	No	No	2019	0	1.Never	151011	94.2506634	47.1253317
Female	65+	5.Chinese	2.Some College	186+%	1.Oahu	Single	No	Met	Yes	3.Obese	2.Good	No	No	No	No	Yes	No	Yes	No	2019	0	1.Never	151011	93.9236579	46.96182895
Female	65+	4.Japanese	1.College Graduate	186+%	1.Oahu	Single	Yes	Did not meet	Yes	1.Normal	1.vGood/Exce	No	No	Yes	No	No	No	No	No	2019	0	1.Never	151011	42.3793204	21.1896602
Female	65+	4.Japanese	2.Some College	186+%	1.Oahu	Single	No	Did not meet	Yes	1.Normal	1.vGood/Exce	No	No	Yes	No	No	No	No	No	2019	0	1.Never	151011	75.862292	37.931146
Male	65+	1.White	1.College Graduate	186+%	1.Oahu	Single	No	Did not meet	Yes	2.Overweight	2.Good	Yes	No	Yes	No	No	No	No	No	2019	0	2.Almost never	151011	11.9445709	5.97228545
Female	65+	4.Japanese	3.HS or less	0-130%	1.Oahu	Single	No	Met	Yes	3.Obese	2.Good	No	No	Yes	No	Yes	No	No	No	2019	0	1.Never	151011	175.6749394	87.8374697
Male	65+	4.Japanese	2.Some College	131-185%	1.Oahu	Single	Yes	Did not meet	Yes	2.Overweight	2.Good	No	No	Yes	No	No	No	No	No	2019	1	3.Sometimes	151011	77.7865956	38.8932978
Female	45-54	2.Native Hawaiian	3.HS or less	zUnknown	1.Oahu	Married/partnered	Yes	Met	Yes	2.Overweight	2.Good	No	No	No	No	No	No	No	No	2019	0	1.Never	151011	372.586729	186.2933645
Female	65+	6.Filipino	3.HS or less	zUnknown	1.Oahu	Single	No	Did not meet	Yes	2.Overweight	3.Fair/poor	No	Yes	Yes	No	Yes	No	Yes	No	2019	0	1.Never	151011	475.6062505	237.80312525
Female	35-44	3.OPI	3.HS or less	0-130%	1.Oahu	Married/partnered	No	Met	No	2.Overweight	2.Good	No	No	No	No	No	No	No	No	2019	1	3.Sometimes	151012	234.3796736	117.1898368
Male	65+	4.Japanese	1.College Graduate	186+%	1.Oahu	Married/partnered	No	Met	Yes	2.Overweight	2.Good	No	No	Yes	No	Yes	No	No	No	2019	0	1.Never	151011	33.4619588	16.7309794
Female	65+	Other	2.Some College	131-185%	1.Oahu	Single	Yes	Met	Yes	2.Overweight	2.Good	No	No	Yes	No	Yes	Yes	No	No	2019	0	1.Never	151012	108.868287	54.4341435
Female	65+	4.Japanese	1.College Graduate	186+%	1.Oahu	Single	No	Did not meet	Yes	3.Obese	2.Good	No	No	Yes	No	Yes	No	No	No	2019	0	1.Never	151011	48.4643142	24.2321571
Female	65+	1.White	1.College Graduate	zUnknown	1.Oahu	Married/partnered	Yes	Did not meet	Yes	1.Normal	1.vGood/Exce	No	No	No	No	No	No	No	No	2019	0	1.Never	151011	128.2643596	64.1321798
Female	65+	7.Other Asian	1.College Graduate	186+%	1.Oahu	Married/partnered	No	Met	Yes	3.Obese	2.Good	No	No	Yes	No	No	No	No	No	2019	0	1.Never	151011	78.6189961	39.30949805
Female	65+	5.Chinese	1.College Graduate	186+%	1.Oahu	Single	No	Met	Yes	1.Normal	1.vGood/Exce	No	No	No	No	No	No	No	No	2019	0	1.Never	151012	97.2341415	48.61707075
Female	65+	Other	1.College Graduate	0-130%	1.Oahu	Single	Yes	Met	Yes	4.Underweight	2.Good	No	No	No	No	No	No	No	No	2019	0	1.Never	151011	73.8458779	36.92293895
Female	18-24	5.Chinese	2.Some College	131-185%	1.Oahu	Single	No	Did not meet	Yes	4.Underweight	3.Fair/poor	No	No	No	No	No	Yes	No	No	2019	0	1.Never	151011	382.351243	191.1756215
Male	65+	1.White	1.College Graduate	186+%	1.Oahu	Married/partnered	Yes	Did not meet	Yes	3.Obese	3.Fair/poor	No	No	Yes	Yes	Yes	Yes	Yes	No	2019	1	3.Sometimes	151011	49.3080746	24.6540373
Female	65+	5.Chinese	2.Some College	131-185%	1.Oahu	Single	No	Met	Yes	2.Overweight	1.vGood/Exce	No	No	Yes	No	No	Yes	No	No	2019	0	1.Never	151012	596.3431696	298.1715848
Female	55-64	2.Native Hawaiian	2.Some College	186+%	1.Oahu	Married/partnered	No	Met	Yes	3.Obese	1.vGood/Exce	No	Yes	No	No	No	Yes	No	No	2019	0	1.Never	151012	365.9508231	182.97541155
Female	65+	2.Native Hawaiian	1.College Graduate	186+%	1.Oahu	Single	No	Met	Yes	3.Obese	1.vGood/Exce	No	No	No	No	Yes	No	No	No	2019	0	1.Never	151011	46.1138654	23.0569327
Male	65+	4.Japanese	1.College Graduate	zUnknown	1.Oahu	Married/partnered	No	Met	Yes	1.Normal	3.Fair/poor	Yes	No	Yes	No	Yes	Yes	Yes	No	2019	1	4.Often	151011	148.9207928	74.4603964
Female	55-64	4.Japanese	1.College Graduate	186+%	1.Oahu	Single	No	Did not meet	Yes	3.Obese	2.Good	No	Yes	Yes	No	Yes	No	No	No	2019	0	1.Never	151011	29.4664285	14.73321425
Male	35-44	6.Filipino	1.College Graduate	186+%	1.Oahu	Married/partnered	No	Met	Yes	2.Overweight	1.vGood/Exce	No	No	No	No	No	No	No	No	2019	0	1.Never	151011	79.0589388	39.5294694
Male	65+	7.Other Asian	1.College Graduate	186+%	1.Oahu	Married/partnered	No	Did not meet	Yes	1.Normal	2.Good	No	No	Yes	No	Yes	No	No	No	2019	0	1.Never	151011	106.1207644	53.0603822
Male	65+	1.White	1.College Graduate	zUnknown	1.Oahu	Married/partnered	No	Met	Yes	3.Obese	2.Good	Yes	No	No	No	Yes	No	No	No	2019	1	3.Sometimes	151011	49.3080746	24.6540373
Male	65+	6.Filipino	2.Some College	186+%	1.Oahu	Married/partnered	Yes	Met	Yes	2.Overweight	3.Fair/poor	No	No	Yes	Yes	Yes	No	No	No	2019	1	3.Sometimes	151011	48.1013224	24.0506612
Female	65+	1.White	1.College Graduate	zUnknown	1.Oahu	Married/partnered	No	Did not meet	Yes	2.Overweight	2.Good	No	No	No	No	No	No	No	No	2019	0	1.Never	151011	48.633048	24.316524
Female	35-44	2.Native Hawaiian	3.HS or less	0-130%	1.Oahu	Married/partnered	Yes	Met	Yes	4.Underweight	2.Good	Yes	No	No	No	No	Yes	No	No	2019	0	1.Never	151011	276.6732606	138.3366303
Female	65+	1.White	1.College Graduate	186+%	1.Oahu	Single	Yes	Met	Yes	1.Normal	3.Fair/poor	No	No	No	No	No	No	No	No	2019	1	3.Sometimes	151011	26.2154902	13.1077451
Male	65+	1.White	1.College Graduate	186+%	1.Oahu	Married/partnered	Yes	Met	Yes	2.Overweight	1.vGood/Exce	No	No	Yes	No	Yes	No	No	No	2019	0	1.Never	151011	49.3080746	24.6540373
Female	65+	4.Japanese	1.College Graduate	186+%	1.Oahu	Married/partnered	No	zUnknown	Yes	2.Overweight	1.vGood/Exce	No	Yes	No	No	No	No	No	No	2019	0	1.Never	151012	157.7335969	78.86679845
Male	65+	4.Japanese	1.College Graduate	186+%	1.Oahu	Single	Yes	Met	Yes	2.Overweight	1.vGood/Exce	No	No	Yes	No	No	No	No	No	2019	1	4.Often	151011	37.0741227	18.53706135
Male	65+	1.White	2.Some College	186+%	2.Hawaii	Married/partnered	Yes	Met	No	1.Normal	1.vGood/Exce	No	No	No	No	No	No	No	No	2019	0	1.Never	151021	85.7615125	42.88075625
Female	65+	1.White	1.College Graduate	186+%	2.Hawaii	Single	No	Did not meet	Yes	3.Obese	1.vGood/Exce	No	No	No	No	No	No	No	No	2019	0	1.Never	151021	18.3393414	9.1696707
Female	65+	1.White	1.College Graduate	186+%	2.Hawaii	Married/partnered	No	Met	Yes	1.Normal	1.vGood/Exce	No	No	No	No	Yes	Yes	No	No	2019	0	2.Almost never	151021	34.9870437	17.49352185
Female	55-64	1.White	1.College Graduate	186+%	2.Hawaii	Married/partnered	No	Met	Yes	1.Normal	1.vGood/Exce	No	No	No	No	Yes	No	No	No	2019	0	1.Never	151021	21.8287293	10.91436465
Female	55-64	3.OPI	3.HS or less	186+%	2.Hawaii	Married/partnered	Yes	Met	Yes	3.Obese	2.Good	No	No	No	No	No	No	No	No	2019	0	2.Almost never	151021	59.8273361	29.91366805
Female	65+	1.White	3.HS or less	0-130%	2.Hawaii	Single	Yes	Met	Yes	1.Normal	1.vGood/Exce	No	No	Yes	No	Yes	No	No	No	2019	0	1.Never	151022	89.8719297	44.93596485
Male	65+	1.White	3.HS or less	0-130%	2.Hawaii	Single	Yes	Did not meet	Yes	1.Normal	3.Fair/poor	No	No	No	No	No	No	Yes	No	2019	0	2.Almost never	151021	34.6311059	17.31555295
Male	55-64	6.Filipino	3.HS or less	131-185%	2.Hawaii	Married/partnered	No	Met	Yes	2.Overweight	3.Fair/poor	No	Yes	Yes	No	No	No	No	No	2019	1	3.Sometimes	151021	263.1801878	131.5900939
Female	55-64	1.White	1.College Graduate	186+%	2.Hawaii	Single	No	Met	No	1.Normal	1.vGood/Exce	No	No	No	No	No	No	No	No	2019	0	1.Never	151021	17.8423232	8.9211616
Male	35-44	4.Japanese	1.College Graduate	186+%	2.Hawaii	Single	No	Met	No	1.Normal	1.vGood/Exce	No	No	No	No	No	No	No	No	2019	0	1.Never	151021	27.9547971	13.97739855
Female	65+	1.White	1.College Graduate	131-185%	2.Hawaii	Single	No	Met	Yes	1.Normal	3.Fair/poor	No	No	No	No	No	No	No	No	2019	0	1.Never	151022	48.5123812	24.2561906
Male	55-64	2.Native Hawaiian	3.HS or less	0-130%	2.Hawaii	Single	Yes	Met	Yes	1.Normal	1.vGood/Exce	No	No	Yes	No	No	No	No	No	2019	0	1.Never	151021	8.2226788	4.1113394
Female	45-54	6.Filipino	1.College Graduate	186+%	2.Hawaii	Married/partnered	No	Did not meet	Yes	2.Overweight	1.vGood/Exce	No	No	Yes	No	No	No	No	No	2019	0	1.Never	151021	250.0423901	125.02119505
Female	65+	1.White	1.College Graduate	0-130%	2.Hawaii	Single	Yes	Met	Yes	1.Normal	1.vGood/Exce	No	No	Yes	No	No	No	Yes	No	2019	0	1.Never	151021	51.7071169	25.85355845
Male	65+	4.Japanese	1.College Graduate	186+%	2.Hawaii	Married/partnered	Yes	Met	No	2.Overweight	3.Fair/poor	No	No	Yes	No	Yes	No	Yes	No	2019	0	1.Never	151021	62.6274583	31.31372915
Male	55-64	8.AIAN	3.HS or less	0-130%	2.Hawaii	Single	Yes	Met	Yes	1.Normal	1.vGood/Exce	No	No	No	No	No	No	Yes	No	2019	0	1.Never	151021	82.5323293	41.26616465
Female	45-54	5.Chinese	3.HS or less	0-130%	2.Hawaii	Single	Yes	Did not meet	No	3.Obese	3.Fair/poor	No	No	No	No	Yes	No	Yes	Yes	2019	0	1.Never	151021	163.3895851	81.69479255
Female	55-64	1.White	3.HS or less	186+%	2.Hawaii	Married/partnered	No	Met	Yes	1.Normal	1.vGood/Exce	No	No	No	No	No	No	No	No	2019	0	1.Never	151021	59.9905239	29.99526195
Male	55-64	1.White	1.College Graduate	186+%	2.Hawaii	Married/partnered	Yes	Met	No	3.Obese	3.Fair/poor	No	No	Yes	Yes	No	No	No	No	2019	0	1.Never	151021	35.3984059	17.69920295
Male	55-64	2.Native Hawaiian	3.HS or less	0-130%	2.Hawaii	Single	No	Met	Yes	2.Overweight	1.vGood/Exce	No	Yes	No	No	No	No	No	No	2019	0	1.Never	151022	89.839263	44.9196315
Female	65+	1.White	2.Some College	0-130%	2.Hawaii	Single	Yes	Did not meet	Yes	1.Normal	3.Fair/poor	Yes	No	Yes	No	Yes	No	No	No	2019	0	1.Never	151021	15.9721241	7.98606205
Female	65+	1.White	3.HS or less	0-130%	2.Hawaii	Single	Yes	zUnknown	Yes	3.Obese	3.Fair/poor	No	Yes	Yes	Yes	Yes	Yes	Yes	No	2019	0	1.Never	151021	43.8404518	21.9202259
Male	65+	2.Native Hawaiian	1.College Graduate	0-130%	2.Hawaii	Married/partnered	No	Met	Yes	3.Obese	3.Fair/poor	No	No	No	Yes	Yes	No	Yes	Yes	2019	0	1.Never	151021	19.0295151	9.51475755
Female	55-64	4.Japanese	1.College Graduate	zUnknown	2.Hawaii	Single	Yes	Met	Yes	2.Overweight	1.vGood/Exce	No	No	Yes	No	No	No	No	No	2019	1	3.Sometimes	151022	66.700925	33.3504625
Female	45-54	4.Japanese	3.HS or less	186+%	2.Hawaii	Married/partnered	No	Met	Yes	3.Obese	2.Good	No	No	No	No	No	Yes	No	No	2019	0	1.Never	151021	181.2722721	90.63613605
Female	65+	4.Japanese	1.College Graduate	186+%	2.Hawaii	Single	No	Met	Yes	1.Normal	1.vGood/Exce	No	No	Yes	No	No	No	No	No	2019	0	1.Never	151021	72.820615	36.4103075
Female	25-34	1.White	1.College Graduate	131-185%	2.Hawaii	Single	Yes	Met	Yes	1.Normal	1.vGood/Exce	No	No	No	No	No	No	No	No	2019	1	3.Sometimes	151021	51.0955289	25.54776445
Female	65+	2.Native Hawaiian	3.HS or less	131-185%	2.Hawaii	Married/partnered	Yes	Met	Yes	1.Normal	1.vGood/Exce	No	No	Yes	No	No	No	No	No	2019	0	1.Never	151021	15.3734736	7.6867368
Male	55-64	2.Native Hawaiian	3.HS or less	0-130%	2.Hawaii	Single	No	Did not meet	Yes	3.Obese	2.Good	No	No	Yes	No	Yes	No	No	No	2019	0	2.Almost never	151021	35.0323114	17.5161557
Female	65+	Other	1.College Graduate	186+%	2.Hawaii	Single	No	Met	Yes	4.Underweight	1.vGood/Exce	No	No	No	No	No	No	No	No	2019	0	1.Never	151021	18.2894542	9.1447271
Male	45-54	1.White	2.Some College	0-130%	2.Hawaii	Single	Yes	Met	Yes	2.Overweight	2.Good	Yes	Yes	Yes	No	No	No	No	No	2019	1	3.Sometimes	151021	29.1130365	14.55651825
Female	65+	4.Japanese	3.HS or less	131-185%	2.Hawaii	Single	No	Did not meet	Yes	1.Normal	2.Good	No	No	No	No	Yes	No	Yes	No	2019	0	2.Almost never	151022	675.1241887	337.56209435
Male	65+	4.Japanese	3.HS or less	186+%	2.Hawaii	Single	Yes	Did not meet	Yes	1.Normal	1.vGood/Exce	No	Yes	No	Yes	No	No	No	No	2019	0	1.Never	151021	61.1855721	30.59278605
Female	65+	4.Japanese	1.College Graduate	0-130%	2.Hawaii	Married/partnered	Yes	Did not meet	Yes	1.Normal	1.vGood/Exce	No	No	Yes	No	No	No	No	No	2019	0	1.Never	151021	32.471169	16.2355845
Male	65+	1.White	2.Some College	186+%	2.Hawaii	Single	Yes	Met	Yes	2.Overweight	1.vGood/Exce	No	No	No	No	No	No	No	No	2019	0	1.Never	151021	75.1480594	37.5740297
Female	65+	1.White	1.College Graduate	186+%	2.Hawaii	Single	No	Met	Yes	2.Overweight	1.vGood/Exce	No	No	No	No	No	No	No	No	2019	0	1.Never	151022	37.8241396	18.9120698
Female	65+	1.White	2.Some College	zUnknown	2.Hawaii	Married/partnered	No	Met	Yes	1.Normal	1.vGood/Exce	No	No	No	No	Yes	No	No	No	2019	0	1.Never	151022	135.9864043	67.99320215
Female	65+	1.White	1.College Graduate	186+%	2.Hawaii	Married/partnered	No	Met	No	1.Normal	1.vGood/Exce	No	No	No	No	Yes	No	No	No	2019	0	1.Never	151022	105.2528399	52.62641995
Male	65+	1.White	3.HS or less	186+%	2.Hawaii	Married/partnered	Yes	Met	Yes	3.Obese	2.Good	No	Yes	Yes	No	Yes	No	No	No	2019	1	3.Sometimes	151022	65.3689366	32.6844683
Female	65+	4.Japanese	2.Some College	131-185%	2.Hawaii	Single	No	Met	Yes	4.Underweight	1.vGood/Exce	No	No	Yes	No	No	No	Yes	No	2019	1	3.Sometimes	151021	68.6616506	34.3308253
Female	65+	1.White	2.Some College	131-185%	2.Hawaii	Single	No	Met	No	1.Normal	1.vGood/Exce	No	No	Yes	No	No	No	No	No	2019	0	1.Never	151021	18.27497	9.137485
Male	55-64	8.AIAN	3.HS or less	186+%	2.Hawaii	Married/partnered	No	Met	Yes	3.Obese	1.vGood/Exce	No	No	Yes	No	Yes	Yes	No	No	2019	0	2.Almost never	151022	272.3099195	136.15495975
Male	55-64	1.White	1.College Graduate	0-130%	2.Hawaii	Married/partnered	No	Met	No	1.Normal	1.vGood/Exce	No	No	No	No	No	No	No	No	2019	0	2.Almost never	151022	70.9935709	35.49678545
Female	55-64	1.White	1.College Graduate	zUnknown	2.Hawaii	Married/partnered	No	Met	No	1.Normal	1.vGood/Exce	No	No	Yes	No	Yes	No	No	Yes	2019	0	1.Never	151021	49.6496473	24.82482365
Female	35-44	2.Native Hawaiian	2.Some College	131-185%	2.Hawaii	Single	No	Met	Yes	3.Obese	3.Fair/poor	No	No	No	No	No	No	No	No	2019	1	3.Sometimes	151022	286.6870775	143.34353875
Male	65+	1.White	3.HS or less	0-130%	2.Hawaii	Single	Yes	Met	Yes	1.Normal	3.Fair/poor	Yes	No	No	No	Yes	No	Yes	No	2019	0	1.Never	151021	86.4676666	43.2338333
Female	45-54	1.White	1.College Graduate	186+%	2.Hawaii	Married/partnered	No	Met	No	1.Normal	2.Good	No	No	No	No	No	No	No	No	2019	0	1.Never	151021	30.3668849	15.18344245
Male	45-54	1.White	3.HS or less	0-130%	2.Hawaii	Married/partnered	No	Did not meet	Yes	2.Overweight	1.vGood/Exce	No	No	No	No	No	No	No	No	2019	0	1.Never	151021	182.5206588	91.2603294
Male	55-64	1.White	1.College Graduate	0-130%	2.Hawaii	Married/partnered	No	Met	Yes	3.Obese	3.Fair/poor	No	No	Yes	No	No	No	No	No	2019	1	3.Sometimes	151021	35.3984059	17.69920295
Female	55-64	2.Native Hawaiian	2.Some College	0-130%	2.Hawaii	Married/partnered	No	Did not meet	Yes	3.Obese	3.Fair/poor	No	No	No	No	Yes	Yes	No	No	2019	0	1.Never	151022	192.4515542	96.2257771
Female	25-34	2.Native Hawaiian	3.HS or less	0-130%	2.Hawaii	Married/partnered	Yes	Met	No	2.Overweight	1.vGood/Exce	No	No	No	No	No	No	No	No	2019	0	1.Never	151022	513.6405254	256.8202627
Male	65+	4.Japanese	3.HS or less	131-185%	2.Hawaii	Single	No	Met	No	3.Obese	2.Good	No	No	Yes	No	No	No	No	No	2019	0	1.Never	151021	60.300761	30.1503805
Female	45-54	2.Native Hawaiian	2.Some College	131-185%	2.Hawaii	Married/partnered	Yes	Did not meet	Yes	3.Obese	3.Fair/poor	Yes	No	No	No	Yes	No	No	No	2019	0	2.Almost never	151022	341.3177198	170.6588599
Male	35-44	4.Japanese	1.College Graduate	186+%	2.Hawaii	Married/partnered	Yes	Met	Yes	1.Normal	2.Good	Yes	No	No	No	No	No	No	No	2019	1	3.Sometimes	151021	124.9351923	62.46759615
Male	65+	2.Native Hawaiian	2.Some College	131-185%	2.Hawaii	Single	No	Did not meet	No	2.Overweight	2.Good	No	Yes	Yes	Yes	No	Yes	No	No	2019	0	1.Never	151021	19.8795771	9.93978855
Male	55-64	1.White	3.HS or less	131-185%	2.Hawaii	Married/partnered	Yes	Did not meet	Yes	1.Normal	3.Fair/poor	Yes	No	No	No	No	No	Yes	Yes	2019	0	1.Never	151022	90.4436422	45.2218211
Male	65+	4.Japanese	1.College Graduate	186+%	2.Hawaii	Married/partnered	No	Did not meet	Yes	1.Normal	3.Fair/poor	No	No	No	No	No	No	No	No	2019	1	4.Often	151021	62.6274583	31.31372915
Female	65+	1.White	1.College Graduate	186+%	2.Hawaii	Married/partnered	Yes	Met	Yes	3.Obese	2.Good	No	No	Yes	No	Yes	No	No	No	2019	0	1.Never	151021	34.9870437	17.49352185
Female	25-34	2.Native Hawaiian	1.College Graduate	186+%	2.Hawaii	Married/partnered	No	Met	Yes	3.Obese	1.vGood/Exce	Yes	No	No	No	No	Yes	No	No	2019	0	1.Never	151021	118.0179666	59.0089833
Female	65+	1.White	1.College Graduate	186+%	2.Hawaii	Married/partnered	No	Met	Yes	1.Normal	1.vGood/Exce	No	No	No	No	Yes	Yes	No	No	2019	0	1.Never	151021	52.4805655	26.24028275
Female	55-64	8.AIAN	3.HS or less	0-130%	2.Hawaii	Single	Yes	Met	Yes	2.Overweight	1.vGood/Exce	No	No	Yes	No	No	No	No	No	2019	0	1.Never	151021	38.3352854	19.1676427
Male	65+	4.Japanese	3.HS or less	0-130%	2.Hawaii	Single	No	Met	Yes	1.Normal	3.Fair/poor	No	No	No	No	No	No	No	No	2019	0	1.Never	151021	61.1855721	30.59278605
Female	35-44	1.White	2.Some College	131-185%	2.Hawaii	Married/partnered	Yes	Met	No	1.Normal	1.vGood/Exce	No	No	No	No	Yes	Yes	No	No	2019	0	1.Never	151021	72.2266844	36.1133422
Male	65+	Other	2.Some College	186+%	2.Hawaii	Married/partnered	Yes	Did not meet	No	3.Obese	2.Good	No	Yes	Yes	Yes	No	Yes	No	No	2019	0	1.Never	151021	100.6299918	50.3149959
Female	65+	4.Japanese	2.Some College	zUnknown	2.Hawaii	Married/partnered	Yes	Met	Yes	1.Normal	1.vGood/Exce	No	No	Yes	No	No	No	No	No	2019	0	1.Never	151021	122.9009686	61.4504843
Female	65+	1.White	1.College Graduate	186+%	3.Kauai	Married/partnered	Yes	Met	Yes	1.Normal	1.vGood/Exce	No	No	No	No	No	No	No	No	2019	0	1.Never	151031	14.4569918	7.2284959
Female	65+	1.White	3.HS or less	186+%	3.Kauai	Married/partnered	Yes	Met	Yes	1.Normal	1.vGood/Exce	Yes	No	No	No	Yes	No	No	No	2019	0	1.Never	151031	26.2020748	13.1010374
Female	65+	1.White	1.College Graduate	186+%	3.Kauai	Single	Yes	Met	Yes	1.Normal	1.vGood/Exce	No	No	No	No	Yes	No	No	No	2019	0	1.Never	151031	16.6008337	8.30041685
Female	65+	1.White	2.Some College	0-130%	3.Kauai	Single	Yes	Did not meet	Yes	3.Obese	3.Fair/poor	No	Yes	No	No	Yes	No	Yes	No	2019	0	2.Almost never	151031	6.7870863	3.39354315
Male	45-54	1.White	2.Some College	186+%	3.Kauai	Married/partnered	No	Did not meet	Yes	3.Obese	3.Fair/poor	No	No	No	No	No	Yes	No	No	2019	0	1.Never	151031	64.6662793	32.33313965
Male	65+	1.White	1.College Graduate	186+%	3.Kauai	Single	Yes	Met	Yes	1.Normal	1.vGood/Exce	No	No	No	No	No	No	No	No	2019	0	1.Never	151031	9.3550438	4.6775219
Female	65+	4.Japanese	3.HS or less	zUnknown	3.Kauai	Married/partnered	No	Did not meet	Yes	1.Normal	3.Fair/poor	No	Yes	Yes	No	Yes	No	No	No	2019	0	1.Never	151031	25.3734705	12.68673525
Male	65+	1.White	1.College Graduate	186+%	3.Kauai	Married/partnered	No	Met	Yes	3.Obese	1.vGood/Exce	Yes	No	No	No	No	No	No	No	2019	0	1.Never	151032	34.7312458	17.3656229
Female	55-64	1.White	3.HS or less	131-185%	3.Kauai	Married/partnered	No	Met	Yes	1.Normal	1.vGood/Exce	No	No	No	No	No	No	No	No	2019	0	1.Never	151031	89.0625003	44.53125015
Male	45-54	1.White	1.College Graduate	186+%	3.Kauai	Married/partnered	No	Met	Yes	1.Normal	1.vGood/Exce	No	No	Yes	No	No	No	No	No	2019	0	1.Never	151031	33.3675981	16.68379905
Male	65+	2.Native Hawaiian	3.HS or less	131-185%	3.Kauai	Married/partnered	No	Did not meet	Yes	3.Obese	2.Good	No	No	Yes	No	Yes	No	No	No	2019	0	1.Never	151031	34.7803112	17.3901556
Female	45-54	Other	2.Some College	186+%	3.Kauai	Single	No	Met	No	1.Normal	1.vGood/Exce	No	No	No	No	No	No	No	No	2019	0	1.Never	151031	39.2644845	19.63224225
Male	65+	6.Filipino	3.HS or less	186+%	3.Kauai	Married/partnered	Yes	Met	Yes	2.Overweight	3.Fair/poor	No	No	No	No	No	No	Yes	No	2019	0	1.Never	151031	52.9021967	26.45109835
Female	65+	4.Japanese	2.Some College	186+%	3.Kauai	Married/partnered	No	Met	Yes	2.Overweight	1.vGood/Exce	No	Yes	Yes	No	No	Yes	No	No	2019	0	1.Never	151031	54.2631561	27.13157805
Male	65+	1.White	2.Some College	0-130%	3.Kauai	Single	Yes	Met	Yes	2.Overweight	3.Fair/poor	No	No	No	No	No	No	Yes	No	2019	0	1.Never	151031	7.5256465	3.76282325
Female	65+	3.OPI	2.Some College	186+%	3.Kauai	Single	Yes	Did not meet	Yes	1.Normal	3.Fair/poor	No	No	Yes	No	Yes	Yes	Yes	No	2019	1	3.Sometimes	151031	15.1808907	7.59044535
Female	65+	4.Japanese	2.Some College	186+%	3.Kauai	Married/partnered	No	Met	Yes	1.Normal	1.vGood/Exce	No	No	Yes	No	No	No	No	No	2019	0	1.Never	151031	50.4447759	25.22238795
Female	65+	1.White	1.College Graduate	186+%	2.Hawaii	Married/partnered	Yes	Met	Yes	2.Overweight	1.vGood/Exce	No	No	Yes	No	No	No	No	No	2019	0	1.Never	151031	14.3360002	7.1680001
Male	65+	8.AIAN	2.Some College	131-185%	3.Kauai	Married/partnered	Yes	Met	Yes	2.Overweight	1.vGood/Exce	No	No	No	No	No	No	No	No	2019	0	1.Never	151031	16.1202036	8.0601018
Male	65+	1.White	1.College Graduate	186+%	3.Kauai	Married/partnered	No	Did not meet	Yes	2.Overweight	1.vGood/Exce	No	No	Yes	No	Yes	No	No	No	2019	0	1.Never	151031	8.9964977	4.49824885
Female	65+	6.Filipino	1.College Graduate	186+%	3.Kauai	Married/partnered	Yes	Met	Yes	1.Normal	1.vGood/Exce	No	No	No	No	Yes	No	No	No	2019	0	2.Almost never	151031	14.5317472	7.2658736
Female	65+	4.Japanese	2.Some College	186+%	3.Kauai	Married/partnered	No	Did not meet	Yes	1.Normal	2.Good	No	No	Yes	No	No	Yes	No	No	2019	0	1.Never	151031	116.3382754	58.1691377
Female	55-64	Other	1.College Graduate	186+%	3.Kauai	Single	No	Met	No	1.Normal	1.vGood/Exce	No	No	No	No	No	No	No	No	2019	0	1.Never	151031	7.5660003	3.78300015
Female	65+	1.White	2.Some College	186+%	3.Kauai	Single	Yes	Met	Yes	1.Normal	3.Fair/poor	No	No	No	No	Yes	No	Yes	No	2019	0	1.Never	151031	37.4673204	18.7336602
Male	65+	1.White	1.College Graduate	186+%	3.Kauai	Single	No	Did not meet	Yes	3.Obese	1.vGood/Exce	No	No	No	No	No	No	No	No	2019	1	3.Sometimes	151031	9.6990671	4.84953355
Male	65+	4.Japanese	1.College Graduate	186+%	3.Kauai	Married/partnered	Yes	Did not meet	Yes	1.Normal	1.vGood/Exce	No	Yes	Yes	No	No	No	No	No	2019	1	3.Sometimes	151031	15.1310861	7.56554305
Female	65+	6.Filipino	2.Some College	0-130%	3.Kauai	Single	No	Met	Yes	1.Normal	2.Good	No	No	Yes	No	Yes	No	No	No	2019	0	1.Never	151031	58.5007642	29.2503821
Male	65+	4.Japanese	1.College Graduate	186+%	3.Kauai	Married/partnered	No	Did not meet	Yes	1.Normal	1.vGood/Exce	No	No	No	No	No	No	No	No	2019	1	3.Sometimes	151032	43.8105044	21.9052522
Female	65+	4.Japanese	3.HS or less	131-185%	3.Kauai	Single	Yes	Met	Yes	1.Normal	1.vGood/Exce	No	No	Yes	No	No	No	No	No	2019	0	1.Never	151031	27.3549775	13.67748875
Female	55-64	4.Japanese	1.College Graduate	186+%	3.Kauai	Married/partnered	Yes	Met	Yes	1.Normal	2.Good	No	No	Yes	No	No	No	No	No	2019	0	1.Never	151031	18.7774739	9.38873695
Female	65+	2.Native Hawaiian	2.Some College	131-185%	3.Kauai	Married/partnered	No	Did not meet	Yes	1.Normal	2.Good	Yes	No	Yes	No	No	No	Yes	No	2019	0	1.Never	151031	28.1624712	14.0812356
Female	65+	Other	3.HS or less	zUnknown	3.Kauai	Single	No	Did not meet	Yes	3.Obese	1.vGood/Exce	No	Yes	Yes	No	No	No	No	No	2019	0	1.Never	151031	214.3869492	107.1934746
Female	55-64	2.Native Hawaiian	1.College Graduate	186+%	3.Kauai	Married/partnered	Yes	Met	Yes	3.Obese	2.Good	No	No	Yes	No	No	No	No	No	2019	1	3.Sometimes	151031	31.4494449	15.72472245
Female	65+	4.Japanese	2.Some College	186+%	3.Kauai	Married/partnered	No	Did not meet	Yes	2.Overweight	2.Good	No	No	Yes	No	Yes	No	No	No	2019	0	1.Never	151031	54.2631561	27.13157805
Female	65+	5.Chinese	2.Some College	186+%	3.Kauai	Married/partnered	Yes	Met	Yes	1.Normal	1.vGood/Exce	No	Yes	Yes	No	Yes	Yes	No	No	2019	0	1.Never	151031	54.2631561	27.13157805
Female	55-64	1.White	3.HS or less	186+%	3.Kauai	Married/partnered	No	Met	Yes	1.Normal	2.Good	No	No	No	No	No	No	No	No	2019	0	1.Never	151031	42.4553916	21.2276958
Female	55-64	6.Filipino	2.Some College	186+%	3.Kauai	Single	Yes	Met	Yes	3.Obese	1.vGood/Exce	No	No	No	No	No	Yes	No	No	2019	0	1.Never	151031	39.2325541	19.61627705
Male	65+	4.Japanese	1.College Graduate	zUnknown	3.Kauai	Single	No	Met	Yes	1.Normal	2.Good	No	No	No	No	No	No	No	No	2019	1	3.Sometimes	151031	15.0676539	7.53382695
Female	65+	1.White	3.HS or less	0-130%	3.Kauai	Single	Yes	Did not meet	Yes	4.Underweight	3.Fair/poor	No	No	Yes	Yes	Yes	No	No	No	2019	0	1.Never	151031	14.1241453	7.06207265
Female	45-54	1.White	1.College Graduate	131-185%	4.Maui	Single	Yes	Met	No	1.Normal	3.Fair/poor	Yes	No	No	No	Yes	No	No	Yes	2019	0	1.Never	151041	45.7742704	22.8871352
Female	45-54	7.Other Asian	1.College Graduate	186+%	4.Maui	Single	No	Met	Yes	3.Obese	2.Good	Yes	Yes	Yes	No	Yes	Yes	No	No	2019	1	3.Sometimes	151041	68.9497317	34.47486585
Male	55-64	Other	2.Some College	0-130%	4.Maui	Single	No	Met	No	2.Overweight	1.vGood/Exce	No	No	No	No	No	Yes	No	No	2019	0	1.Never	151041	62.2614948	31.1307474
Male	65+	2.Native Hawaiian	2.Some College	186+%	4.Maui	Single	Yes	Met	Yes	2.Overweight	2.Good	No	Yes	Yes	No	No	Yes	Yes	No	2019	0	1.Never	151041	23.8201487	11.91007435
Male	65+	1.White	2.Some College	zUnknown	4.Maui	Married/partnered	No	Met	No	1.Normal	1.vGood/Exce	No	No	No	No	No	No	Yes	No	2019	0	1.Never	151041	49.7434695	24.87173475
Female	65+	1.White	1.College Graduate	186+%	4.Maui	Single	No	Met	No	2.Overweight	2.Good	Yes	No	No	No	Yes	No	No	No	2019	0	1.Never	151041	11.5042568	5.7521284
Male	65+	1.White	2.Some College	186+%	4.Maui	Single	Yes	Met	Yes	2.Overweight	2.Good	No	Yes	Yes	No	Yes	No	No	No	2019	1	3.Sometimes	151042	161.0563743	80.52818715
Male	65+	1.White	3.HS or less	zUnknown	4.Maui	Married/partnered	Yes	zUnknown	Yes	1.Normal	2.Good	No	No	No	No	No	No	Yes	No	2019	0	1.Never	151041	219.1927558	109.5963779
Female	65+	1.White	1.College Graduate	0-130%	4.Maui	Married/partnered	No	Did not meet	Yes	1.Normal	2.Good	No	No	Yes	No	Yes	No	No	No	2019	0	1.Never	151041	46.2107509	23.10537545
Male	65+	1.White	1.College Graduate	186+%	4.Maui	Married/partnered	Yes	Met	Yes	2.Overweight	3.Fair/poor	No	No	No	No	Yes	No	No	No	2019	0	1.Never	151041	51.3349498	25.6674749
Male	65+	1.White	2.Some College	186+%	4.Maui	Married/partnered	Yes	Met	Yes	1.Normal	2.Good	No	No	No	No	No	No	Yes	No	2019	1	3.Sometimes	151042	82.3162963	41.15814815
Female	65+	1.White	3.HS or less	186+%	4.Maui	Married/partnered	No	Did not meet	Yes	2.Overweight	2.Good	No	No	Yes	No	Yes	No	Yes	No	2019	0	1.Never	151041	94.4943509	47.24717545
Male	65+	1.White	2.Some College	186+%	4.Maui	Married/partnered	Yes	Met	Yes	1.Normal	1.vGood/Exce	No	No	No	No	Yes	No	No	No	2019	1	5.Very often	151041	22.3543522	11.1771761
Male	65+	1.White	2.Some College	186+%	4.Maui	Married/partnered	Yes	Met	Yes	2.Overweight	1.vGood/Exce	No	No	No	No	No	No	No	No	2019	0	1.Never	151042	199.1866214	99.5933107
Female	55-64	1.White	3.HS or less	zUnknown	4.Maui	Single	Yes	Met	No	1.Normal	1.vGood/Exce	No	No	No	No	No	No	No	No	2019	0	1.Never	151041	59.1460502	29.5730251
Female	45-54	1.White	1.College Graduate	186+%	4.Maui	Married/partnered	No	Did not meet	No	3.Obese	1.vGood/Exce	No	No	No	No	No	No	No	No	2019	0	1.Never	151041	141.7196869	70.85984345
Female	55-64	4.Japanese	3.HS or less	186+%	4.Maui	Single	Yes	Did not meet	No	2.Overweight	2.Good	No	No	No	No	No	No	No	No	2019	0	1.Never	151042	181.4632774	90.7316387
Female	45-54	6.Filipino	1.College Graduate	186+%	4.Maui	Married/partnered	No	Met	Yes	1.Normal	1.vGood/Exce	No	No	No	No	No	No	No	No	2019	0	1.Never	151042	128.04723	64.023615
Male	65+	1.White	1.College Graduate	186+%	4.Maui	Single	Yes	Met	Yes	2.Overweight	1.vGood/Exce	No	Yes	Yes	No	Yes	Yes	No	No	2019	0	1.Never	151041	11.4357668	5.7178834
Female	65+	5.Chinese	3.HS or less	131-185%	4.Maui	Married/partnered	No	Met	No	3.Obese	3.Fair/poor	Yes	Yes	Yes	Yes	No	No	Yes	No	2019	0	1.Never	151041	356.9880463	178.49402315
Female	65+	1.White	2.Some College	zUnknown	4.Maui	Single	Yes	Did not meet	Yes	1.Normal	3.Fair/poor	No	No	No	No	Yes	No	Yes	Yes	2019	0	1.Never	151041	54.4662558	27.2331279
Male	65+	1.White	3.HS or less	186+%	4.Maui	Single	Yes	Met	Yes	1.Normal	2.Good	No	No	No	No	Yes	No	No	No	2019	0	1.Never	151041	46.1208201	23.06041005
Female	45-54	6.Filipino	1.College Graduate	0-130%	4.Maui	Married/partnered	No	Met	Yes	1.Normal	1.vGood/Exce	No	No	No	No	No	No	No	No	2019	1	5.Very often	151041	319.7761692	159.8880846
Male	55-64	1.White	1.College Graduate	186+%	4.Maui	Married/partnered	Yes	Did not meet	Yes	3.Obese	2.Good	No	No	No	No	Yes	No	No	No	2019	0	1.Never	151041	60.2995724	30.1497862
Female	65+	1.White	1.College Graduate	186+%	4.Maui	Married/partnered	No	Did not meet	Yes	4.Underweight	3.Fair/poor	No	No	No	No	No	No	Yes	Yes	2019	0	1.Never	151041	69.3161264	34.6580632
Male	55-64	1.White	2.Some College	zUnknown	4.Maui	Married/partnered	Yes	Met	Yes	3.Obese	2.Good	No	No	Yes	No	No	No	No	No	2019	0	1.Never	151041	116.8603436	58.4301718
Female	65+	1.White	2.Some College	186+%	4.Maui	Married/partnered	Yes	Met	Yes	2.Overweight	1.vGood/Exce	No	No	Yes	No	Yes	No	No	No	2019	1	4.Often	151042	89.6520147	44.82600735
Female	65+	1.White	3.HS or less	0-130%	4.Maui	Single	No	Did not meet	Yes	3.Obese	3.Fair/poor	No	Yes	Yes	No	No	No	Yes	Yes	2019	0	1.Never	151041	100.4016657	50.20083285
Female	65+	4.Japanese	2.Some College	186+%	4.Maui	Married/partnered	Yes	Did not meet	Yes	2.Overweight	3.Fair/poor	No	No	Yes	Yes	No	No	Yes	No	2019	0	1.Never	151041	152.6893853	76.34469265
Female	65+	1.White	3.HS or less	186+%	4.Maui	Married/partnered	Yes	Met	Yes	3.Obese	1.vGood/Exce	No	No	No	No	No	No	Yes	No	2019	0	1.Never	151041	41.8765385	20.93826925
Female	65+	1.White	1.College Graduate	186+%	4.Maui	Married/partnered	No	Met	Yes	1.Normal	3.Fair/poor	No	No	Yes	No	No	No	No	No	2019	0	1.Never	151041	52.1372477	26.06862385
Male	65+	2.Native Hawaiian	3.HS or less	186+%	4.Maui	Single	No	Did not meet	Yes	3.Obese	2.Good	No	No	Yes	No	No	Yes	Yes	No	2019	0	1.Never	151041	49.5704967	24.78524835
Female	55-64	4.Japanese	1.College Graduate	186+%	4.Maui	Married/partnered	Yes	Did not meet	No	2.Overweight	1.vGood/Exce	No	No	No	No	No	No	No	No	2019	0	1.Never	151041	103.2177536	51.6088768
Female	65+	1.White	1.College Graduate	186+%	4.Maui	Single	No	Met	Yes	1.Normal	1.vGood/Exce	Yes	No	Yes	No	Yes	Yes	No	No	2019	0	1.Never	151041	24.9097586	12.4548793
Female	55-64	2.Native Hawaiian	2.Some College	186+%	4.Maui	Married/partnered	Yes	Did not meet	Yes	1.Normal	2.Good	No	No	Yes	No	No	No	No	No	2019	0	1.Never	151041	109.2918995	54.64594975
Female	45-54	2.Native Hawaiian	2.Some College	186+%	4.Maui	Married/partnered	No	Met	Yes	1.Normal	1.vGood/Exce	No	No	No	No	No	No	No	No	2019	0	1.Never	151041	152.7544893	76.37724465
Female	65+	1.White	1.College Graduate	186+%	4.Maui	Single	Yes	Met	Yes	1.Normal	1.vGood/Exce	No	No	No	No	Yes	No	No	No	2019	0	1.Never	151041	11.1942638	5.5971319
Female	55-64	8.AIAN	3.HS or less	0-130%	4.Maui	Single	No	Did not meet	Yes	4.Underweight	3.Fair/poor	No	No	No	No	Yes	No	No	No	2019	0	1.Never	151042	322.6202058	161.3101029
Male	45-54	6.Filipino	1.College Graduate	186+%	4.Maui	Single	No	Did not meet	Yes	2.Overweight	2.Good	No	No	No	No	No	No	No	No	2019	1	3.Sometimes	151042	107.2498534	53.6249267
Male	55-64	1.White	3.HS or less	186+%	4.Maui	Married/partnered	No	Met	No	3.Obese	2.Good	No	No	Yes	No	Yes	No	No	No	2019	0	1.Never	151041	129.648137	64.8240685
Female	55-64	1.White	1.College Graduate	186+%	4.Maui	Single	Yes	Met	Yes	2.Overweight	3.Fair/poor	Yes	No	No	No	No	No	No	No	2019	0	1.Never	151041	16.3169133	8.15845665
Female	65+	4.Japanese	1.College Graduate	186+%	4.Maui	Single	Yes	Met	Yes	1.Normal	1.vGood/Exce	No	Yes	No	No	Yes	Yes	No	No	2019	0	1.Never	151041	42.4700149	21.23500745
Male	65+	6.Filipino	3.HS or less	0-130%	4.Maui	Married/partnered	Yes	Did not meet	Yes	1.Normal	2.Good	No	Yes	Yes	No	Yes	Yes	No	No	2019	0	1.Never	151041	316.394269	158.1971345
Female	55-64	1.White	1.College Graduate	186+%	5.Molokai	Married/partnered	No	Did not meet	Yes	2.Overweight	1.vGood/Exce	No	No	No	No	No	No	No	No	2019	0	1.Never	151051	16.4155339	8.20776695
Female	55-64	1.White	1.College Graduate	186+%	5.Molokai	Married/partnered	Yes	Met	Yes	1.Normal	2.Good	Yes	No	No	No	Yes	No	Yes	No	2019	1	3.Sometimes	151052	33.1316143	16.56580715
Female	45-54	3.OPI	2.Some College	186+%	5.Molokai	Single	No	Did not meet	Yes	2.Overweight	2.Good	No	No	No	No	Yes	No	No	Yes	2019	0	1.Never	151051	41.2461123	20.62305615
Female	55-64	1.White	2.Some College	186+%	5.Molokai	Married/partnered	No	Met	Yes	1.Normal	2.Good	No	No	No	No	Yes	No	No	No	2019	0	1.Never	151051	31.8132427	15.90662135
Female	65+	6.Filipino	3.HS or less	186+%	5.Molokai	Single	No	Met	No	1.Normal	3.Fair/poor	No	No	No	No	No	No	No	No	2019	0	1.Never	151051	31.3035935	15.65179675
Female	65+	4.Japanese	1.College Graduate	186+%	5.Molokai	Married/partnered	No	Did not meet	Yes	1.Normal	2.Good	No	Yes	No	No	Yes	No	No	No	2019	0	1.Never	151051	24.1031885	12.05159425
Female	55-64	2.Native Hawaiian	1.College Graduate	186+%	5.Molokai	Married/partnered	No	Met	Yes	2.Overweight	1.vGood/Exce	No	No	Yes	No	No	No	No	No	2019	1	5.Very often	151051	15.2914458	7.6457229
Female	65+	2.Native Hawaiian	2.Some College	186+%	5.Molokai	Single	No	Did not meet	Yes	3.Obese	3.Fair/poor	No	No	Yes	No	Yes	Yes	No	No	2019	0	1.Never	151051	24.3870621	12.19353105
Female	65+	1.White	1.College Graduate	186+%	5.Molokai	Married/partnered	No	Met	No	1.Normal	1.vGood/Exce	No	No	No	No	No	No	No	No	2019	0	1.Never	151051	12.5301575	6.26507875
Female	65+	8.AIAN	3.HS or less	0-130%	5.Molokai	Single	Yes	Did not meet	Yes	1.Normal	3.Fair/poor	Yes	No	No	No	Yes	No	Yes	Yes	2019	0	1.Never	151051	34.5656658	17.2828329
Male	65+	7.Other Asian	1.College Graduate	186+%	6.Lanai	Married/partnered	Yes	Met	Yes	2.Overweight	2.Good	No	Yes	No	No	No	No	No	No	2019	0	1.Never	151061	14.7352088	7.3676044
Female	65+	1.White	1.College Graduate	186+%	6.Lanai	Single	Yes	Did not meet	No	4.Underweight	2.Good	No	No	No	No	No	No	No	No	2019	0	1.Never	151061	8.6391306	4.3195653
Female	55-64	2.Native Hawaiian	3.HS or less	131-185%	6.Lanai	Single	Yes	Did not meet	Yes	3.Obese	3.Fair/poor	No	Yes	Yes	Yes	No	No	Yes	No	2019	0	1.Never	151061	7.610983	3.8054915
Female	65+	3.OPI	2.Some College	131-185%	6.Lanai	Single	No	Met	Yes	2.Overweight	2.Good	No	Yes	No	No	Yes	No	Yes	No	2019	0	1.Never	151061	18.2881604	9.1440802
Male	55-64	1.White	1.College Graduate	186+%	6.Lanai	Married/partnered	No	Met	Yes	2.Overweight	1.vGood/Exce	No	No	Yes	No	No	No	No	No	2019	1	3.Sometimes	151061	10.8675888	5.4337944
Male	65+	1.White	3.HS or less	131-185%	6.Lanai	Married/partnered	Yes	zUnknown	Yes	2.Overweight	1.vGood/Exce	No	No	Yes	No	No	Yes	No	No	2019	0	1.Never	151061	17.8158983	8.90794915
Female	45-54	5.Chinese	1.College Graduate	186+%	6.Lanai	Married/partnered	Yes	Met	Yes	1.Normal	1.vGood/Exce	No	No	Yes	No	No	No	No	No	2019	0	1.Never	151061	10.3597928	5.1798964
Male	65+	1.White	1.College Graduate	186+%	1.Oahu	Single	Yes	Did not meet	No	1.Normal	3.Fair/poor	Yes	No	No	Yes	Yes	Yes	Yes	No	2019	0	1.Never	151011	24.321086	12.160543
Male	55-64	9.Black	3.HS or less	186+%	1.Oahu	Married/partnered	Yes	Met	Yes	3.Obese	2.Good	No	Yes	Yes	No	No	Yes	No	No	2019	0	1.Never	151011	331.794118	165.897059
Male	65+	6.Filipino	2.Some College	131-185%	1.Oahu	Married/partnered	No	Met	Yes	2.Overweight	2.Good	No	No	Yes	No	No	No	Yes	No	2019	0	1.Never	151011	159.0529171	79.52645855
Female	65+	4.Japanese	3.HS or less	186+%	1.Oahu	Single	No	Did not meet	Yes	4.Underweight	2.Good	No	No	No	No	No	No	Yes	No	2019	0	1.Never	151011	475.6062505	237.80312525
Male	55-64	5.Chinese	2.Some College	186+%	1.Oahu	Married/partnered	No	Met	Yes	2.Overweight	1.vGood/Exce	No	No	No	No	No	No	No	No	2019	1	3.Sometimes	151011	293.4783071	146.73915355
Male	65+	1.White	3.HS or less	186+%	1.Oahu	Single	Yes	Met	Yes	1.Normal	1.vGood/Exce	No	No	Yes	No	No	No	Yes	Yes	2019	0	1.Never	151011	26.5482352	13.2741176
Male	35-44	5.Chinese	1.College Graduate	186+%	1.Oahu	Single	No	Did not meet	Yes	1.Normal	1.vGood/Exce	No	No	No	No	No	No	No	No	2019	0	2.Almost never	151011	175.1864449	87.59322245
Male	55-64	4.Japanese	3.HS or less	zUnknown	1.Oahu	Single	Yes	Did not meet	No	1.Normal	2.Good	No	No	No	No	No	No	No	No	2019	0	1.Never	151011	210.107487	105.0537435
Male	18-24	1.White	3.HS or less	zUnknown	1.Oahu	Single	Yes	zUnknown	Yes	1.Normal	1.vGood/Exce	No	No	No	No	No	No	No	No	2019	1	3.Sometimes	151011	334.1731344	167.0865672
Male	45-54	1.White	3.HS or less	186+%	1.Oahu	Married/partnered	No	Met	Yes	1.Normal	1.vGood/Exce	Yes	No	No	No	No	No	No	No	2019	0	2.Almost never	151011	173.7619795	86.88098975
Female	45-54	6.Filipino	1.College Graduate	zUnknown	1.Oahu	Married/partnered	No	Did not meet	Yes	2.Overweight	2.Good	No	No	No	No	Yes	No	No	No	2019	0	1.Never	151011	134.0070848	67.0035424
Female	65+	5.Chinese	3.HS or less	186+%	1.Oahu	Single	No	Met	Yes	1.Normal	1.vGood/Exce	No	No	Yes	No	Yes	No	Yes	No	2019	0	1.Never	151011	81.1332479	40.56662395
Female	65+	1.White	1.College Graduate	186+%	1.Oahu	Single	Yes	Did not meet	Yes	1.Normal	1.vGood/Exce	Yes	No	No	No	No	No	No	No	2019	0	1.Never	151012	52.5962397	26.29811985
Female	65+	7.Other Asian	3.HS or less	186+%	1.Oahu	Married/partnered	No	Did not meet	Yes	1.Normal	1.vGood/Exce	No	No	No	No	Yes	No	No	No	2019	0	1.Never	151011	177.3090335	88.65451675
Female	35-44	4.Japanese	2.Some College	131-185%	1.Oahu	Married/partnered	No	Did not meet	No	1.Normal	1.vGood/Exce	No	No	No	No	No	No	No	No	2019	0	1.Never	151011	222.3731688	111.1865844
Female	65+	1.White	1.College Graduate	186+%	1.Oahu	Married/partnered	No	Met	Yes	1.Normal	1.vGood/Exce	No	No	Yes	No	No	No	No	No	2019	0	2.Almost never	151011	121.58262	60.79131
Male	55-64	4.Japanese	1.College Graduate	186+%	1.Oahu	Married/partnered	No	Did not meet	No	2.Overweight	1.vGood/Exce	No	No	No	No	No	Yes	No	No	2019	0	1.Never	151011	100.9559266	50.4779633
Female	65+	2.Native Hawaiian	2.Some College	186+%	1.Oahu	Single	Yes	Met	Yes	2.Overweight	1.vGood/Exce	No	No	Yes	No	No	No	No	No	2019	0	1.Never	151011	22.3421243	11.17106215
Female	65+	4.Japanese	3.HS or less	131-185%	1.Oahu	Married/partnered	No	Met	Yes	4.Underweight	3.Fair/poor	No	No	No	No	No	No	No	No	2019	0	1.Never	151011	142.4902798	71.2451399
Female	65+	2.Native Hawaiian	2.Some College	186+%	1.Oahu	Single	Yes	Met	Yes	3.Obese	2.Good	No	Yes	Yes	No	No	Yes	No	No	2019	0	1.Never	151011	44.6842485	22.34212425
Female	45-54	1.White	2.Some College	186+%	1.Oahu	Single	Yes	Met	No	1.Normal	2.Good	Yes	No	No	No	Yes	Yes	No	No	2019	0	1.Never	151011	98.0195985	49.00979925
Female	65+	1.White	3.HS or less	186+%	2.Hawaii	Married/partnered	Yes	Met	Yes	3.Obese	1.vGood/Exce	No	No	Yes	No	Yes	No	No	No	2019	0	1.Never	151021	30.830814	15.415407
Female	55-64	1.White	3.HS or less	131-185%	2.Hawaii	Single	Yes	Met	Yes	3.Obese	1.vGood/Exce	Yes	No	Yes	No	Yes	No	No	No	2019	0	1.Never	151021	76.1841205	38.09206025
Male	55-64	2.Native Hawaiian	3.HS or less	0-130%	2.Hawaii	Married/partnered	No	Met	Yes	3.Obese	3.Fair/poor	No	No	No	No	Yes	No	No	No	2019	1	3.Sometimes	151021	67.8876559	33.94382795
Female	65+	5.Chinese	3.HS or less	0-130%	2.Hawaii	Married/partnered	Yes	Met	Yes	3.Obese	2.Good	No	No	Yes	No	Yes	No	No	No	2019	0	1.Never	151021	27.6349074	13.8174537
Female	65+	2.Native Hawaiian	3.HS or less	0-130%	2.Hawaii	Single	No	Did not meet	Yes	2.Overweight	2.Good	No	No	Yes	No	Yes	No	Yes	No	2019	0	1.Never	151022	136.7331471	68.36657355
Female	65+	1.White	3.HS or less	0-130%	2.Hawaii	Married/partnered	No	Did not meet	Yes	2.Overweight	3.Fair/poor	Yes	No	No	No	No	No	No	Yes	2019	0	1.Never	151021	92.4924419	46.24622095
Male	65+	1.White	1.College Graduate	186+%	3.Kauai	Married/partnered	No	Met	Yes	2.Overweight	1.vGood/Exce	Yes	No	No	No	No	No	No	No	2019	0	1.Never	151031	17.3547888	8.6773944
Female	65+	1.White	1.College Graduate	186+%	3.Kauai	Single	No	Did not meet	Yes	1.Normal	1.vGood/Exce	No	No	No	No	No	No	No	No	2019	0	1.Never	151031	7.7929956	3.8964978
Female	65+	2.Native Hawaiian	3.HS or less	0-130%	3.Kauai	Single	Yes	Met	Yes	3.Obese	1.vGood/Exce	No	No	No	No	Yes	Yes	No	No	2019	0	1.Never	151032	91.6881499	45.84407495
Female	65+	1.White	1.College Graduate	186+%	3.Kauai	Single	No	Met	Yes	1.Normal	1.vGood/Exce	No	No	No	No	Yes	No	Yes	No	2019	0	2.Almost never	151031	8.3828806	4.1914403
Male	65+	2.Native Hawaiian	2.Some College	zUnknown	3.Kauai	Married/partnered	No	Met	Yes	2.Overweight	1.vGood/Exce	No	No	No	No	No	No	No	No	2019	1	3.Sometimes	151031	35.8710846	17.9355423
Male	65+	1.White	2.Some College	0-130%	3.Kauai	Single	Yes	Did not meet	Yes	2.Overweight	3.Fair/poor	No	Yes	Yes	No	Yes	Yes	No	No	2019	0	1.Never	151031	55.6978789	27.84893945
Female	65+	1.White	1.College Graduate	zUnknown	4.Maui	Married/partnered	No	Did not meet	Yes	1.Normal	2.Good	No	No	No	No	No	No	No	No	2019	0	1.Never	151041	46.2107509	23.10537545
Female	65+	1.White	2.Some College	131-185%	4.Maui	Single	No	Did not meet	Yes	3.Obese	1.vGood/Exce	No	No	Yes	No	No	No	No	No	2019	0	1.Never	151042	248.2895966	124.1447983
Female	65+	1.White	2.Some College	186+%	4.Maui	Married/partnered	No	Did not meet	Yes	1.Normal	3.Fair/poor	Yes	Yes	No	No	Yes	No	Yes	No	2019	0	1.Never	151041	89.5562609	44.77813045
Female	65+	1.White	3.HS or less	186+%	1.Oahu	Married/partnered	Yes	Did not meet	Yes	3.Obese	2.Good	No	Yes	No	No	No	No	No	No	2019	0	1.Never	151011	100.799254	50.399627
Female	65+	6.Filipino	1.College Graduate	186+%	1.Oahu	Single	No	Did not meet	Yes	1.Normal	1.vGood/Exce	No	No	No	No	No	No	No	No	2019	0	1.Never	151011	84.7586407	42.37932035
Female	65+	4.Japanese	1.College Graduate	186+%	1.Oahu	Married/partnered	No	Met	Yes	1.Normal	2.Good	No	Yes	No	No	No	No	No	No	2019	0	1.Never	151011	78.6189961	39.30949805
Female	65+	4.Japanese	1.College Graduate	zUnknown	1.Oahu	Married/partnered	No	Met	Yes	1.Normal	1.vGood/Exce	No	No	No	No	No	No	No	No	2019	0	1.Never	151011	89.9074288	44.9537144
Female	65+	4.Japanese	3.HS or less	0-130%	1.Oahu	Single	No	Did not meet	Yes	1.Normal	2.Good	No	Yes	No	No	No	No	No	No	2019	0	1.Never	151012	406.4273766	203.2136883
Female	55-64	4.Japanese	1.College Graduate	186+%	1.Oahu	Married/partnered	No	Did not meet	Yes	1.Normal	1.vGood/Exce	No	No	No	No	Yes	No	No	No	2019	0	1.Never	151011	109.327899	54.6639495
Female	65+	1.White	1.College Graduate	186+%	1.Oahu	Single	No	Met	No	1.Normal	1.vGood/Exce	No	No	No	No	No	No	No	No	2019	0	1.Never	151011	29.979616	14.989808
Female	65+	7.Other Asian	2.Some College	186+%	1.Oahu	Single	No	Met	Yes	1.Normal	1.vGood/Exce	No	No	Yes	No	Yes	No	No	No	2019	0	1.Never	151011	93.9236579	46.96182895
Female	65+	4.Japanese	2.Some College	186+%	1.Oahu	Single	No	Met	Yes	1.Normal	1.vGood/Exce	No	No	No	No	No	No	No	No	2019	0	1.Never	151011	93.9236579	46.96182895
Female	55-64	Other	1.College Graduate	186+%	1.Oahu	Married/partnered	No	Met	Yes	2.Overweight	1.vGood/Exce	No	No	Yes	No	No	No	No	No	2019	0	1.Never	151011	163.9918485	81.99592425
Female	55-64	4.Japanese	1.College Graduate	186+%	1.Oahu	Single	Yes	Met	No	1.Normal	1.vGood/Exce	No	No	No	No	No	No	No	No	2019	0	2.Almost never	151011	24.4625968	12.2312984
Female	65+	6.Filipino	2.Some College	0-130%	1.Oahu	Single	No	Did not meet	Yes	1.Normal	2.Good	Yes	Yes	Yes	No	No	No	No	No	2019	0	1.Never	151011	97.3436078	48.6718039
Male	55-64	5.Chinese	1.College Graduate	186+%	1.Oahu	Single	No	Did not meet	Yes	2.Overweight	2.Good	Yes	No	Yes	No	Yes	No	No	No	2019	0	1.Never	151011	22.5893313	11.29466565
Male	65+	5.Chinese	1.College Graduate	186+%	1.Oahu	Married/partnered	Yes	Met	Yes	2.Overweight	2.Good	No	No	Yes	No	Yes	No	No	No	2019	0	1.Never	151011	74.4603964	37.2301982
Male	55-64	6.Filipino	2.Some College	186+%	1.Oahu	Married/partnered	No	Met	Yes	2.Overweight	1.vGood/Exce	No	No	No	No	No	No	No	No	2019	0	1.Never	151011	146.7391535	73.36957675
Male	55-64	4.Japanese	1.College Graduate	186+%	1.Oahu	Married/partnered	Yes	Did not meet	No	1.Normal	2.Good	No	No	No	No	No	No	No	No	2019	0	1.Never	151012	303.8224009	151.91120045
Female	65+	1.White	1.College Graduate	zUnknown	1.Oahu	Married/partnered	Yes	Met	Yes	2.Overweight	2.Good	No	No	Yes	No	No	No	No	No	2019	0	1.Never	151011	83.4239658	41.7119829
Male	55-64	1.White	1.College Graduate	zUnknown	2.Hawaii	Married/partnered	No	Met	No	3.Obese	1.vGood/Exce	No	No	No	No	No	No	No	No	2019	0	2.Almost never	151021	8.8496015	4.42480075
Female	65+	1.White	1.College Graduate	186+%	2.Hawaii	Married/partnered	Yes	Did not meet	Yes	1.Normal	1.vGood/Exce	No	No	No	No	No	No	No	No	2019	0	1.Never	151021	17.4935218	8.7467609
Female	35-44	4.Japanese	3.HS or less	zUnknown	2.Hawaii	Single	Yes	Met	Yes	3.Obese	2.Good	No	No	No	No	Yes	Yes	No	No	2019	1	4.Often	151021	131.1190085	65.55950425
Male	25-34	4.Japanese	1.College Graduate	131-185%	2.Hawaii	Single	Yes	Did not meet	Yes	3.Obese	3.Fair/poor	No	No	Yes	No	No	Yes	No	No	2019	0	2.Almost never	151021	75.9243371	37.96216855
Female	65+	1.White	1.College Graduate	186+%	2.Hawaii	Married/partnered	No	Met	Yes	3.Obese	2.Good	Yes	Yes	Yes	No	Yes	No	No	No	2019	0	1.Never	151021	17.4201859	8.71009295
Male	65+	1.White	1.College Graduate	0-130%	2.Hawaii	Single	No	Met	Yes	2.Overweight	2.Good	No	No	Yes	No	Yes	No	No	No	2019	0	1.Never	151021	47.7085255	23.85426275
Female	65+	Other	2.Some College	186+%	2.Hawaii	Married/partnered	No	Met	Yes	1.Normal	2.Good	No	No	No	No	No	No	No	No	2019	0	1.Never	151022	65.9375034	32.9687517
Male	65+	4.Japanese	1.College Graduate	186+%	2.Hawaii	Single	No	Met	Yes	2.Overweight	3.Fair/poor	No	No	Yes	No	Yes	No	No	No	2019	0	1.Never	151021	20.5155994	10.2577997
Female	65+	1.White	3.HS or less	131-185%	2.Hawaii	Single	No	Did not meet	Yes	1.Normal	3.Fair/poor	Yes	No	No	No	Yes	No	No	Yes	2019	0	1.Never	151021	76.656309	38.3281545
Female	65+	1.White	2.Some College	186+%	2.Hawaii	Married/partnered	No	Did not meet	Yes	1.Normal	1.vGood/Exce	No	No	No	No	Yes	No	No	No	2019	0	1.Never	151021	67.8047586	33.9023793
Female	65+	1.White	2.Some College	186+%	2.Hawaii	Single	Yes	Met	Yes	3.Obese	2.Good	No	No	No	No	Yes	Yes	No	No	2019	0	1.Never	151021	35.5415743	17.77078715
Male	65+	1.White	1.College Graduate	186+%	3.Kauai	Married/partnered	Yes	Did not meet	Yes	3.Obese	2.Good	No	No	Yes	No	No	No	Yes	No	2019	0	1.Never	151031	17.9929954	8.9964977
Female	65+	4.Japanese	2.Some College	186+%	3.Kauai	Single	Yes	Did not meet	Yes	2.Overweight	2.Good	No	Yes	No	No	No	No	No	No	2019	0	1.Never	151031	24.0801117	12.04005585
Female	65+	1.White	2.Some College	186+%	3.Kauai	Married/partnered	No	Did not meet	Yes	2.Overweight	1.vGood/Exce	No	No	Yes	No	Yes	No	No	No	2019	0	1.Never	151032	84.1052588	42.0526294
Male	65+	1.White	1.College Graduate	186+%	4.Maui	Single	Yes	Met	Yes	2.Overweight	1.vGood/Exce	No	No	No	No	Yes	No	Yes	No	2019	0	1.Never	151041	25.4471574	12.7235787
Female	65+	6.Filipino	1.College Graduate	131-185%	4.Maui	Single	No	Met	Yes	2.Overweight	2.Good	No	Yes	Yes	No	No	No	No	No	2019	0	1.Never	151041	84.9400299	42.47001495
Male	65+	1.White	3.HS or less	186+%	4.Maui	Married/partnered	Yes	Met	Yes	3.Obese	2.Good	No	Yes	Yes	No	No	No	No	No	2019	1	4.Often	151041	85.5599511	42.77997555
Female	65+	9.Black	3.HS or less	0-130%	4.Maui	Single	No	Met	No	3.Obese	3.Fair/poor	No	No	Yes	No	Yes	No	Yes	No	2019	0	1.Never	151042	46.9746753	23.48733765
Female	65+	1.White	2.Some College	zUnknown	4.Maui	Single	No	Met	No	3.Obese	1.vGood/Exce	No	No	Yes	No	No	No	No	No	2019	0	1.Never	151041	48.2750182	24.1375091
Male	65+	1.White	1.College Graduate	zUnknown	4.Maui	Married/partnered	No	Met	Yes	3.Obese	3.Fair/poor	No	Yes	Yes	Yes	Yes	No	No	No	2019	0	1.Never	151041	23.6038468	11.8019234
Male	65+	2.Native Hawaiian	3.HS or less	186+%	5.Molokai	Married/partnered	Yes	Did not meet	Yes	3.Obese	2.Good	No	No	Yes	No	No	No	Yes	No	2019	1	3.Sometimes	151051	58.7442806	29.3721403
Female	65+	1.White	1.College Graduate	186+%	5.Molokai	Single	No	Met	Yes	1.Normal	2.Good	No	No	No	No	No	No	No	No	2019	0	1.Never	151051	8.9788038	4.4894019
Female	65+	6.Filipino	3.HS or less	186+%	6.Lanai	Married/partnered	Yes	Met	Yes	2.Overweight	1.vGood/Exce	No	Yes	Yes	No	No	No	No	No	2019	0	1.Never	151061	25.7355012	12.8677506
Male	65+	4.Japanese	1.College Graduate	186+%	1.Oahu	Single	No	Met	Yes	1.Normal	3.Fair/poor	No	No	No	No	No	No	No	No	2019	0	1.Never	151011	44.2400089	22.12000445
Male	45-54	2.Native Hawaiian	1.College Graduate	186+%	1.Oahu	Single	No	Met	Yes	3.Obese	1.vGood/Exce	No	No	No	No	No	No	No	No	2019	1	4.Often	151011	39.8957875	19.94789375
Male	45-54	1.White	1.College Graduate	186+%	1.Oahu	Married/partnered	No	Met	Yes	1.Normal	1.vGood/Exce	No	No	No	No	Yes	No	No	No	2019	1	3.Sometimes	151011	43.0846953	21.54234765
Male	18-24	2.Native Hawaiian	3.HS or less	186+%	1.Oahu	Single	No	Met	No	1.Normal	1.vGood/Exce	No	No	No	No	No	No	No	No	2019	1	5.Very often	151012	517.6315587	258.81577935
Male	65+	1.White	1.College Graduate	186+%	1.Oahu	Married/partnered	Yes	Met	Yes	3.Obese	1.vGood/Exce	No	No	No	No	No	No	No	No	2019	0	1.Never	151011	49.3080746	24.6540373
Female	65+	3.OPI	3.HS or less	0-130%	1.Oahu	Single	No	Did not meet	Yes	1.Normal	1.vGood/Exce	No	No	No	No	Yes	No	Yes	No	2019	0	1.Never	151011	258.7587815	129.37939075
Female	65+	2.Native Hawaiian	2.Some College	186+%	1.Oahu	Single	No	Did not meet	Yes	3.Obese	2.Good	No	No	Yes	No	No	No	No	No	2019	0	1.Never	151011	51.1001932	25.5500966
Male	65+	4.Japanese	1.College Graduate	186+%	1.Oahu	Single	Yes	Met	Yes	1.Normal	2.Good	No	No	No	No	Yes	Yes	No	No	2019	0	2.Almost never	151011	37.0741227	18.53706135
Female	65+	4.Japanese	1.College Graduate	zUnknown	1.Oahu	Married/partnered	No	Met	Yes	1.Normal	3.Fair/poor	No	No	Yes	No	Yes	No	No	No	2019	0	1.Never	151011	98.6464503	49.32322515
Female	65+	5.Chinese	2.Some College	186+%	1.Oahu	Married/partnered	No	Met	Yes	2.Overweight	1.vGood/Exce	No	No	No	No	Yes	No	No	No	2019	0	1.Never	151011	261.3603863	130.68019315
Male	65+	1.White	2.Some College	186+%	1.Oahu	Single	No	Did not meet	Yes	3.Obese	1.vGood/Exce	No	No	No	No	No	No	No	No	2019	0	1.Never	151011	25.7553508	12.8776754
Male	65+	5.Chinese	1.College Graduate	186+%	1.Oahu	Single	No	zUnknown	Yes	1.Normal	3.Fair/poor	No	No	No	No	No	No	Yes	No	2019	0	1.Never	151011	44.2400089	22.12000445
Female	65+	1.White	1.College Graduate	186+%	1.Oahu	Single	No	Met	Yes	3.Obese	2.Good	No	No	Yes	Yes	Yes	No	Yes	No	2019	0	1.Never	151011	29.979616	14.989808
Female	65+	1.White	1.College Graduate	186+%	1.Oahu	Married/partnered	No	Met	Yes	3.Obese	1.vGood/Exce	No	No	Yes	No	No	No	No	No	2019	0	1.Never	151011	55.6159772	27.8079886
Female	25-34	5.Chinese	1.College Graduate	186+%	1.Oahu	Single	No	Did not meet	Yes	2.Overweight	1.vGood/Exce	No	No	No	No	No	No	No	No	2019	0	1.Never	151012	215.5220917	107.76104585
Female	65+	5.Chinese	3.HS or less	186+%	1.Oahu	Single	Yes	Did not meet	Yes	1.Normal	2.Good	No	No	No	No	Yes	No	Yes	No	2019	0	1.Never	151011	47.7889359	23.89446795
Male	65+	2.Native Hawaiian	2.Some College	131-185%	1.Oahu	Married/partnered	Yes	Did not meet	Yes	3.Obese	3.Fair/poor	Yes	Yes	No	Yes	Yes	No	Yes	Yes	2019	0	1.Never	151011	222.939427	111.4697135
Female	45-54	Other	1.College Graduate	186+%	1.Oahu	Single	Yes	Met	Yes	3.Obese	1.vGood/Exce	Yes	Yes	No	No	No	No	No	No	2019	0	1.Never	151011	132.9772588	66.4886294
Female	35-44	1.White	1.College Graduate	186+%	1.Oahu	Single	No	Met	Yes	2.Overweight	1.vGood/Exce	No	No	No	No	No	No	No	No	2019	0	2.Almost never	151011	78.5242525	39.26212625
Female	65+	1.White	2.Some College	186+%	1.Oahu	Married/partnered	No	Met	Yes	2.Overweight	1.vGood/Exce	No	No	Yes	No	No	Yes	No	No	2019	0	1.Never	151011	94.2506634	47.1253317
Female	65+	4.Japanese	1.College Graduate	0-130%	1.Oahu	Married/partnered	No	zUnknown	No	1.Normal	2.Good	No	No	No	No	No	No	No	No	2019	0	1.Never	151011	40.4037424	20.2018712
Male	65+	1.White	3.HS or less	zUnknown	1.Oahu	Married/partnered	No	Met	No	1.Normal	2.Good	No	No	Yes	No	No	No	No	No	2019	0	1.Never	151012	266.6716814	133.3358407
Female	65+	4.Japanese	1.College Graduate	186+%	1.Oahu	Married/partnered	No	Met	Yes	1.Normal	1.vGood/Exce	No	No	No	No	Yes	No	No	No	2019	0	1.Never	151011	78.6189961	39.30949805
Male	55-64	3.OPI	1.College Graduate	zUnknown	1.Oahu	Married/partnered	No	Met	Yes	2.Overweight	2.Good	No	No	Yes	No	Yes	No	No	No	2019	0	2.Almost never	151011	62.3879076	31.1939538
Female	65+	1.White	1.College Graduate	zUnknown	1.Oahu	Single	No	Did not meet	Yes	3.Obese	2.Good	Yes	No	Yes	No	Yes	No	No	No	2019	0	1.Never	151011	24.2145849	12.10729245
Female	35-44	6.Filipino	1.College Graduate	0-130%	1.Oahu	Married/partnered	Yes	Did not meet	Yes	1.Normal	2.Good	No	No	No	No	No	No	No	No	2019	0	1.Never	151011	210.0843079	105.04215395
Male	65+	6.Filipino	1.College Graduate	186+%	1.Oahu	Married/partnered	Yes	Met	Yes	1.Normal	2.Good	No	No	Yes	No	No	No	No	No	2019	0	1.Never	151011	74.4603964	37.2301982
Female	65+	1.White	1.College Graduate	186+%	1.Oahu	Married/partnered	Yes	Met	Yes	1.Normal	1.vGood/Exce	Yes	No	No	No	Yes	No	No	No	2019	0	1.Never	151011	48.633048	24.316524
Female	65+	4.Japanese	3.HS or less	186+%	1.Oahu	Married/partnered	No	Met	Yes	3.Obese	1.vGood/Exce	No	No	Yes	No	No	Yes	No	No	2019	0	1.Never	151011	142.4902798	71.2451399
Female	65+	1.White	1.College Graduate	186+%	1.Oahu	Single	Yes	Met	Yes	3.Obese	1.vGood/Exce	Yes	No	Yes	Yes	Yes	No	Yes	No	2019	1	3.Sometimes	151012	30.07411	15.037055
Male	65+	1.White	1.College Graduate	186+%	1.Oahu	Married/partnered	No	Met	Yes	1.Normal	1.vGood/Exce	No	No	No	No	No	No	No	No	2019	0	1.Never	151012	156.5342224	78.2671112
Male	55-64	1.White	1.College Graduate	186+%	1.Oahu	Married/partnered	No	Did not meet	Yes	2.Overweight	1.vGood/Exce	No	No	No	Yes	No	No	No	No	2019	0	1.Never	151011	66.8535571	33.42677855
Female	65+	1.White	1.College Graduate	zUnknown	1.Oahu	Single	No	Met	Yes	1.Normal	2.Good	No	No	Yes	No	No	No	No	No	2019	0	1.Never	151011	29.979616	14.989808
Female	55-64	1.White	1.College Graduate	186+%	1.Oahu	Married/partnered	No	Met	Yes	1.Normal	1.vGood/Exce	No	No	Yes	No	No	No	No	No	2019	0	1.Never	151011	33.8146582	16.9073291
Female	65+	2.Native Hawaiian	3.HS or less	186+%	1.Oahu	Married/partnered	No	Met	Yes	2.Overweight	2.Good	No	Yes	Yes	No	No	No	No	No	2019	0	1.Never	151012	88.9339504	44.4669752
Female	65+	4.Japanese	1.College Graduate	186+%	1.Oahu	Single	Yes	Did not meet	Yes	4.Underweight	3.Fair/poor	No	No	No	No	No	No	No	No	2019	0	1.Never	151011	42.3793204	21.1896602
Female	65+	1.White	3.HS or less	186+%	1.Oahu	Single	No	Met	Yes	1.Normal	1.vGood/Exce	No	No	Yes	No	No	No	No	No	2019	0	1.Never	151011	108.671036	54.335518
Male	65+	1.White	1.College Graduate	186+%	1.Oahu	Married/partnered	Yes	Met	Yes	2.Overweight	1.vGood/Exce	No	No	Yes	No	No	Yes	No	No	2019	0	2.Almost never	151011	54.3477304	27.1738652
Male	65+	1.White	3.HS or less	186+%	1.Oahu	Single	No	Did not meet	Yes	3.Obese	2.Good	No	No	No	No	No	No	No	No	2019	0	1.Never	151011	122.4537463	61.22687315
Male	65+	1.White	1.College Graduate	186+%	1.Oahu	Single	Yes	Met	Yes	2.Overweight	2.Good	No	No	Yes	No	Yes	No	No	No	2019	0	1.Never	151011	56.6200187	28.31000935
Female	65+	1.White	2.Some College	186+%	1.Oahu	Single	Yes	Met	Yes	3.Obese	3.Fair/poor	No	Yes	Yes	No	Yes	Yes	Yes	No	2019	0	1.Never	151012	116.5670232	58.2835116
Female	65+	1.White	3.HS or less	131-185%	1.Oahu	Single	Yes	Met	Yes	1.Normal	3.Fair/poor	No	No	Yes	No	No	No	No	No	2019	0	1.Never	151011	19.7224466	9.8612233
Female	65+	5.Chinese	3.HS or less	186+%	1.Oahu	Single	No	Met	Yes	4.Underweight	3.Fair/poor	Yes	Yes	Yes	Yes	No	No	No	No	2019	0	1.Never	151011	76.8089332	38.4044666
Male	65+	1.White	1.College Graduate	186+%	1.Oahu	Married/partnered	Yes	Met	Yes	1.Normal	1.vGood/Exce	No	No	No	No	Yes	No	No	No	2019	0	1.Never	151011	54.3477304	27.1738652
Female	65+	4.Japanese	1.College Graduate	186+%	1.Oahu	Married/partnered	Yes	Met	Yes	1.Normal	1.vGood/Exce	No	No	No	No	Yes	Yes	No	No	2019	0	1.Never	151011	44.9537144	22.4768572
Female	65+	4.Japanese	2.Some College	zUnknown	1.Oahu	Single	No	Met	Yes	2.Overweight	1.vGood/Exce	No	No	No	No	No	No	No	No	2019	0	1.Never	151012	164.7796695	82.38983475
Male	55-64	4.Japanese	1.College Graduate	186+%	1.Oahu	Single	No	Met	Yes	2.Overweight	2.Good	No	No	Yes	No	No	No	No	No	2019	0	1.Never	151011	100.5327018	50.2663509
Male	45-54	9.Black	3.HS or less	186+%	1.Oahu	Married/partnered	Yes	Met	Yes	2.Overweight	2.Good	No	No	Yes	No	No	No	No	No	2019	1	3.Sometimes	151011	144.6154797	72.30773985
Female	55-64	4.Japanese	2.Some College	186+%	1.Oahu	Single	Yes	Met	Yes	1.Normal	1.vGood/Exce	No	No	No	No	No	No	No	No	2019	0	1.Never	151011	114.2116544	57.1058272
Female	55-64	1.White	2.Some College	186+%	1.Oahu	Married/partnered	Yes	Met	Yes	1.Normal	2.Good	No	No	No	No	No	No	No	No	2019	0	1.Never	151011	131.0653598	65.5326799
Male	65+	1.White	2.Some College	131-185%	1.Oahu	Married/partnered	Yes	Met	Yes	2.Overweight	3.Fair/poor	Yes	No	Yes	Yes	No	No	Yes	Yes	2019	1	4.Often	151011	143.3382938	71.6691469
Male	55-64	6.Filipino	1.College Graduate	186+%	1.Oahu	Single	No	Met	Yes	2.Overweight	1.vGood/Exce	No	No	No	No	No	No	No	No	2019	0	1.Never	151011	48.9118765	24.45593825
Male	45-54	5.Chinese	1.College Graduate	186+%	1.Oahu	Single	Yes	Met	Yes	3.Obese	2.Good	No	No	Yes	No	No	No	No	No	2019	0	1.Never	151011	57.2405919	28.62029595
Male	65+	5.Chinese	3.HS or less	186+%	1.Oahu	Married/partnered	Yes	Did not meet	Yes	1.Normal	2.Good	No	Yes	Yes	Yes	No	No	No	No	2019	0	2.Almost never	151011	74.3731989	37.18659945
Female	65+	5.Chinese	2.Some College	zUnknown	1.Oahu	Single	No	Met	No	4.Underweight	1.vGood/Exce	No	No	No	No	No	No	No	No	2019	0	1.Never	151011	164.2619258	82.1309629
Female	65+	4.Japanese	2.Some College	zUnknown	1.Oahu	Married/partnered	No	Met	No	1.Normal	3.Fair/poor	No	No	Yes	No	Yes	No	Yes	No	2019	0	1.Never	151012	174.7894523	87.39472615
Female	65+	5.Chinese	2.Some College	zUnknown	1.Oahu	Single	No	Did not meet	Yes	1.Normal	1.vGood/Exce	Yes	No	Yes	No	Yes	No	Yes	No	2019	0	1.Never	151011	93.9236579	46.96182895
Female	65+	4.Japanese	1.College Graduate	186+%	1.Oahu	Married/partnered	No	Did not meet	Yes	1.Normal	1.vGood/Exce	No	No	No	No	No	No	No	No	2019	0	1.Never	151012	78.8667984	39.4333992
Male	65+	6.Filipino	2.Some College	zUnknown	1.Oahu	Married/partnered	No	Met	Yes	1.Normal	3.Fair/poor	No	No	Yes	No	Yes	No	No	No	2019	1	5.Very often	151011	144.3039672	72.1519836
Male	65+	4.Japanese	1.College Graduate	0-130%	1.Oahu	Married/partnered	Yes	Did not meet	Yes	1.Normal	2.Good	No	No	No	No	Yes	No	Yes	Yes	2019	0	1.Never	151011	82.0708085	41.03540425
Male	65+	1.White	2.Some College	0-130%	1.Oahu	Single	Yes	Met	Yes	2.Overweight	1.vGood/Exce	Yes	Yes	No	No	No	Yes	No	No	2019	1	3.Sometimes	151011	49.3115837	24.65579185
Female	35-44	4.Japanese	1.College Graduate	186+%	1.Oahu	Married/partnered	No	Did not meet	Yes	1.Normal	2.Good	No	No	No	No	No	No	No	No	2019	0	1.Never	151011	186.2100533	93.10502665
Female	65+	4.Japanese	1.College Graduate	zUnknown	1.Oahu	Single	No	Met	Yes	3.Obese	3.Fair/poor	No	No	Yes	No	Yes	No	No	No	2019	1	3.Sometimes	151011	48.4643142	24.2321571
Female	65+	4.Japanese	2.Some College	186+%	1.Oahu	Married/partnered	No	Did not meet	Yes	1.Normal	2.Good	No	No	No	No	No	No	No	No	2019	0	1.Never	151011	87.1201288	43.5600644
Female	65+	Other	1.College Graduate	zUnknown	1.Oahu	Single	No	Met	No	1.Normal	1.vGood/Exce	No	No	No	No	No	No	No	No	2019	0	1.Never	151012	48.8635902	24.4317951
Female	55-64	9.Black	2.Some College	186+%	1.Oahu	Married/partnered	No	Did not meet	Yes	1.Normal	2.Good	No	No	Yes	No	No	No	No	No	2019	0	1.Never	151011	699.7234738	349.8617369
Male	55-64	4.Japanese	2.Some College	0-130%	1.Oahu	Single	Yes	Met	No	1.Normal	3.Fair/poor	No	No	No	No	No	Yes	No	No	2019	0	1.Never	151011	224.6656672	112.3328336
Male	45-54	4.Japanese	2.Some College	186+%	1.Oahu	Married/partnered	No	Did not meet	Yes	2.Overweight	2.Good	No	Yes	Yes	No	No	No	No	No	2019	1	3.Sometimes	151011	155.2867602	77.6433801
Female	65+	5.Chinese	1.College Graduate	186+%	1.Oahu	Single	No	Met	Yes	1.Normal	1.vGood/Exce	No	No	Yes	No	Yes	No	No	No	2019	0	1.Never	151011	111.7708351	55.88541755
Female	55-64	1.White	1.College Graduate	186+%	1.Oahu	Single	No	Met	Yes	1.Normal	1.vGood/Exce	No	No	No	No	No	No	No	No	2019	0	1.Never	151011	36.4553684	18.2276842
Male	65+	4.Japanese	3.HS or less	131-185%	1.Oahu	Single	No	Did not meet	No	1.Normal	2.Good	No	No	No	No	No	No	No	No	2019	0	1.Never	151011	74.0614135	37.03070675
Female	65+	4.Japanese	1.College Graduate	186+%	1.Oahu	Single	No	Met	Yes	1.Normal	2.Good	No	Yes	No	No	No	No	No	No	2019	0	1.Never	151011	39.1447058	19.5723529
Male	65+	1.White	1.College Graduate	186+%	1.Oahu	Married/partnered	Yes	zUnknown	Yes	2.Overweight	1.vGood/Exce	No	No	Yes	No	No	No	No	No	2019	0	1.Never	151011	125.3394651	62.66973255
Female	18-24	3.OPI	1.College Graduate	0-130%	1.Oahu	Single	No	zUnknown	Yes	3.Obese	2.Good	No	No	No	No	No	No	No	No	2019	0	1.Never	151012	259.1583847	129.57919235
Female	65+	1.White	1.College Graduate	186+%	1.Oahu	Single	No	Met	Yes	1.Normal	1.vGood/Exce	No	No	No	No	No	No	No	No	2019	0	1.Never	151011	29.979616	14.989808
Male	65+	4.Japanese	3.HS or less	186+%	1.Oahu	Single	Yes	Met	Yes	2.Overweight	3.Fair/poor	Yes	Yes	Yes	No	No	No	No	No	2019	0	1.Never	151011	105.9091528	52.9545764
Female	65+	1.White	1.College Graduate	186+%	1.Oahu	Single	No	Met	Yes	1.Normal	1.vGood/Exce	No	Yes	Yes	No	Yes	Yes	Yes	No	2019	0	1.Never	151012	23.6363663	11.81818315
Male	55-64	1.White	2.Some College	186+%	1.Oahu	Married/partnered	Yes	zUnknown	Yes	2.Overweight	1.vGood/Exce	No	No	No	No	No	No	No	No	2019	0	1.Never	151011	64.7809707	32.39048535
Female	65+	4.Japanese	2.Some College	186+%	1.Oahu	Married/partnered	No	Did not meet	Yes	2.Overweight	2.Good	No	Yes	Yes	No	Yes	No	No	No	2019	0	1.Never	151011	174.2402576	87.1201288
Male	55-64	7.Other Asian	1.College Graduate	186+%	1.Oahu	Married/partnered	No	Did not meet	Yes	2.Overweight	3.Fair/poor	No	No	Yes	No	Yes	No	No	No	2019	1	5.Very often	151011	45.3688567	22.68442835
Male	65+	1.White	1.College Graduate	186+%	1.Oahu	Single	No	Met	Yes	3.Obese	1.vGood/Exce	No	No	Yes	No	Yes	Yes	No	No	2019	1	5.Very often	151011	13.2896806	6.6448403
Female	65+	1.White	1.College Graduate	186+%	1.Oahu	Married/partnered	Yes	Met	Yes	2.Overweight	2.Good	No	No	Yes	No	No	No	No	No	2019	0	1.Never	151011	24.9934143	12.49670715
Male	35-44	4.Japanese	1.College Graduate	0-130%	1.Oahu	Married/partnered	Yes	Did not meet	No	3.Obese	1.vGood/Exce	No	No	No	No	No	No	Yes	No	2019	0	2.Almost never	151011	202.8623225	101.43116125
Female	65+	2.Native Hawaiian	3.HS or less	zUnknown	1.Oahu	Married/partnered	Yes	Met	Yes	2.Overweight	3.Fair/poor	No	No	Yes	No	Yes	Yes	Yes	No	2019	0	1.Never	151012	155.535488	77.767744
Female	45-54	1.White	2.Some College	186+%	1.Oahu	Married/partnered	Yes	Did not meet	Yes	1.Normal	1.vGood/Exce	No	No	No	No	No	No	No	No	2019	0	1.Never	151011	202.3160857	101.15804285
Male	65+	1.White	1.College Graduate	zUnknown	1.Oahu	Married/partnered	No	Met	Yes	1.Normal	1.vGood/Exce	No	No	Yes	No	No	No	No	No	2019	0	1.Never	151011	113.7167578	56.8583789
Male	35-44	1.White	3.HS or less	zUnknown	1.Oahu	Single	No	Met	Yes	2.Overweight	1.vGood/Exce	Yes	No	No	No	No	Yes	Yes	No	2019	0	1.Never	151011	59.4966753	29.74833765
Female	65+	4.Japanese	1.College Graduate	186+%	1.Oahu	Married/partnered	No	Met	Yes	2.Overweight	2.Good	No	No	Yes	No	Yes	No	No	No	2019	0	1.Never	151011	44.9537144	22.4768572
Female	18-24	1.White	3.HS or less	0-130%	1.Oahu	Single	No	Met	Yes	3.Obese	1.vGood/Exce	No	No	No	No	No	Yes	No	No	2019	1	3.Sometimes	151012	645.5098298	322.7549149
Female	65+	4.Japanese	2.Some College	186+%	1.Oahu	Married/partnered	No	Met	Yes	2.Overweight	1.vGood/Exce	No	Yes	No	No	Yes	No	No	No	2019	0	1.Never	151011	174.2402576	87.1201288
Male	65+	1.White	2.Some College	0-130%	1.Oahu	Married/partnered	No	Met	No	2.Overweight	1.vGood/Exce	No	No	Yes	No	No	No	No	No	2019	1	3.Sometimes	151011	95.5588625	47.77943125
Male	65+	4.Japanese	2.Some College	186+%	1.Oahu	Married/partnered	No	Met	Yes	2.Overweight	3.Fair/poor	No	Yes	No	No	No	No	No	No	2019	0	1.Never	151011	144.3039672	72.1519836
Female	65+	1.White	1.College Graduate	186+%	1.Oahu	Single	Yes	Met	Yes	2.Overweight	3.Fair/poor	No	No	Yes	No	Yes	No	Yes	No	2019	0	2.Almost never	151011	28.6997129	14.34985645
Male	65+	1.White	1.College Graduate	0-130%	1.Oahu	Single	No	Met	Yes	1.Normal	1.vGood/Exce	No	No	Yes	No	No	No	No	No	2019	0	1.Never	151011	28.0452549	14.02262745
Male	65+	2.Native Hawaiian	2.Some College	186+%	1.Oahu	Married/partnered	No	Met	Yes	2.Overweight	2.Good	Yes	No	No	No	No	No	No	No	2019	0	2.Almost never	151011	178.3515416	89.1757708
Male	55-64	4.Japanese	2.Some College	zUnknown	1.Oahu	Married/partnered	No	Did not meet	Yes	1.Normal	1.vGood/Exce	No	No	No	No	No	No	No	No	2019	0	1.Never	151011	195.6522047	97.82610235
Female	45-54	2.Native Hawaiian	1.College Graduate	186+%	1.Oahu	Married/partnered	Yes	Met	Yes	3.Obese	3.Fair/poor	No	Yes	Yes	No	No	Yes	Yes	Yes	2019	0	1.Never	151011	82.2298746	41.1149373
Female	65+	1.White	1.College Graduate	186+%	1.Oahu	Single	No	Did not meet	Yes	2.Overweight	1.vGood/Exce	No	No	Yes	Yes	No	No	No	No	2019	0	1.Never	151011	11.78105	5.890525
Female	65+	4.Japanese	1.College Graduate	186+%	1.Oahu	Single	No	Did not meet	Yes	1.Normal	3.Fair/poor	No	No	No	No	Yes	No	Yes	No	2019	0	1.Never	151011	48.4643142	24.2321571
Female	65+	1.White	2.Some College	186+%	1.Oahu	Single	No	Met	Yes	1.Normal	1.vGood/Exce	No	No	No	No	No	No	No	No	2019	0	1.Never	151011	50.805521	25.4027605
Female	65+	2.Native Hawaiian	3.HS or less	131-185%	1.Oahu	Single	No	Met	Yes	2.Overweight	3.Fair/poor	No	Yes	No	No	No	Yes	No	No	2019	0	1.Never	151011	95.5778718	47.7889359
Female	65+	2.Native Hawaiian	3.HS or less	0-130%	1.Oahu	Married/partnered	No	Met	Yes	2.Overweight	1.vGood/Exce	No	No	Yes	No	Yes	No	No	No	2019	0	1.Never	151012	69.8965133	34.94825665
Male	65+	6.Filipino	2.Some College	186+%	1.Oahu	Married/partnered	Yes	Met	Yes	2.Overweight	1.vGood/Exce	No	Yes	Yes	No	No	No	No	No	2019	0	1.Never	151011	144.3039672	72.1519836
Male	35-44	2.Native Hawaiian	1.College Graduate	186+%	1.Oahu	Married/partnered	Yes	Met	Yes	2.Overweight	1.vGood/Exce	No	No	No	No	No	Yes	No	No	2019	0	1.Never	151011	55.1028302	27.5514151
Male	65+	4.Japanese	1.College Graduate	186+%	1.Oahu	Married/partnered	No	Met	Yes	1.Normal	3.Fair/poor	No	No	No	No	No	No	No	No	2019	0	1.Never	151011	82.0708085	41.03540425
Female	65+	1.White	1.College Graduate	0-130%	1.Oahu	Single	No	Met	Yes	1.Normal	2.Good	No	No	No	No	Yes	No	No	Yes	2019	0	1.Never	151011	72.94908	36.47454
Female	65+	5.Chinese	1.College Graduate	186+%	1.Oahu	Single	No	Did not meet	No	4.Underweight	2.Good	No	No	Yes	No	Yes	Yes	No	No	2019	0	1.Never	151011	42.3793204	21.1896602
Female	65+	4.Japanese	1.College Graduate	186+%	1.Oahu	Single	No	Met	Yes	1.Normal	2.Good	No	No	Yes	No	No	No	No	No	2019	0	1.Never	151011	21.7795091	10.88975455
Female	55-64	5.Chinese	1.College Graduate	186+%	1.Oahu	Single	No	Met	Yes	1.Normal	1.vGood/Exce	No	No	No	No	No	No	No	No	2019	0	1.Never	151011	54.4347887	27.21739435
Female	65+	1.White	1.College Graduate	186+%	1.Oahu	Single	No	Did not meet	Yes	3.Obese	1.vGood/Exce	No	No	No	No	No	No	No	No	2019	0	1.Never	151011	29.979616	14.989808
Female	65+	1.White	1.College Graduate	0-130%	1.Oahu	Single	Yes	Did not meet	Yes	2.Overweight	3.Fair/poor	Yes	No	Yes	No	Yes	No	No	No	2019	0	1.Never	151011	23.5621	11.78105
Female	65+	4.Japanese	1.College Graduate	186+%	1.Oahu	Married/partnered	No	Did not meet	Yes	1.Normal	2.Good	No	No	No	No	No	No	No	No	2019	0	1.Never	151011	35.3308031	17.66540155
Male	65+	1.White	1.College Graduate	186+%	1.Oahu	Married/partnered	Yes	Met	No	2.Overweight	1.vGood/Exce	No	No	No	No	No	No	Yes	No	2019	1	4.Often	151012	148.3904721	74.19523605
Female	65+	1.White	1.College Graduate	zUnknown	1.Oahu	Single	No	Met	Yes	2.Overweight	1.vGood/Exce	No	No	No	No	Yes	No	No	No	2019	0	1.Never	151011	27.6914127	13.84570635
Male	55-64	1.White	1.College Graduate	186+%	1.Oahu	Married/partnered	No	Met	No	1.Normal	1.vGood/Exce	No	No	No	No	No	No	No	No	2019	0	1.Never	151012	67.0642755	33.53213775
Female	65+	5.Chinese	3.HS or less	zUnknown	1.Oahu	Single	No	Met	Yes	4.Underweight	3.Fair/poor	No	No	Yes	No	Yes	No	Yes	No	2019	0	1.Never	151011	263.5124091	131.75620455
Female	45-54	1.White	1.College Graduate	186+%	1.Oahu	Married/partnered	No	Did not meet	Yes	1.Normal	1.vGood/Exce	Yes	No	No	No	No	No	No	No	2019	0	1.Never	151011	46.9141123	23.45705615
Female	55-64	2.Native Hawaiian	3.HS or less	0-130%	1.Oahu	Single	Yes	Did not meet	Yes	1.Normal	2.Good	Yes	No	Yes	No	Yes	No	Yes	Yes	2019	0	1.Never	151011	55.6306675	27.81533375
Female	65+	6.Filipino	3.HS or less	186+%	1.Oahu	Single	No	Did not meet	Yes	2.Overweight	1.vGood/Exce	No	No	No	No	No	No	Yes	No	2019	0	1.Never	151012	176.2286562	88.1143281
Male	65+	Other	2.Some College	186+%	1.Oahu	Married/partnered	No	Did not meet	Yes	4.Underweight	2.Good	No	No	No	No	No	No	Yes	No	2019	0	1.Never	151011	32.2886454	16.1443227
Male	65+	6.Filipino	3.HS or less	186+%	1.Oahu	Married/partnered	No	Did not meet	Yes	3.Obese	1.vGood/Exce	No	No	No	No	No	No	No	No	2019	0	1.Never	151012	121.6762505	60.83812525
Male	65+	5.Chinese	3.HS or less	186+%	1.Oahu	Married/partnered	Yes	Met	Yes	2.Overweight	2.Good	No	No	No	No	No	No	No	No	2019	1	3.Sometimes	151011	223.1195968	111.5597984
Female	65+	4.Japanese	2.Some College	0-130%	1.Oahu	Single	No	Met	Yes	2.Overweight	3.Fair/poor	No	No	No	No	No	Yes	No	No	2019	0	1.Never	151012	434.5884055	217.29420275
Female	65+	7.Other Asian	1.College Graduate	186+%	1.Oahu	Single	No	Met	Yes	2.Overweight	2.Good	No	No	No	No	Yes	No	Yes	No	2019	0	1.Never	151012	85.0257949	42.51289745
Female	55-64	4.Japanese	1.College Graduate	186+%	1.Oahu	Single	Yes	Met	Yes	1.Normal	1.vGood/Exce	No	No	No	No	No	No	No	No	2019	0	2.Almost never	151011	79.4519877	39.72599385
Male	65+	5.Chinese	1.College Graduate	186+%	1.Oahu	Single	Yes	Met	Yes	1.Normal	1.vGood/Exce	No	No	Yes	No	No	Yes	No	No	2019	0	1.Never	151011	37.0741227	18.53706135
Female	65+	1.White	2.Some College	zUnknown	1.Oahu	Single	Yes	Did not meet	Yes	3.Obese	2.Good	No	Yes	Yes	No	No	Yes	Yes	No	2019	0	1.Never	151011	58.1003827	29.05019135
Female	65+	1.White	2.Some College	zUnknown	1.Oahu	Married/partnered	No	Did not meet	Yes	1.Normal	3.Fair/poor	No	No	Yes	No	Yes	Yes	Yes	No	2019	0	1.Never	151011	53.891777	26.9458885
Male	65+	5.Chinese	1.College Graduate	zUnknown	1.Oahu	Married/partnered	Yes	Met	Yes	1.Normal	2.Good	No	No	Yes	No	No	No	No	No	2019	0	1.Never	151012	149.3901822	74.6950911
Female	65+	1.White	1.College Graduate	186+%	1.Oahu	Single	Yes	Met	Yes	2.Overweight	3.Fair/poor	No	No	Yes	No	Yes	Yes	Yes	Yes	2019	0	1.Never	151011	29.979616	14.989808
Female	65+	2.Native Hawaiian	1.College Graduate	186+%	1.Oahu	Single	No	Met	Yes	1.Normal	1.vGood/Exce	No	No	Yes	No	No	No	No	No	2019	0	1.Never	151011	48.7100591	24.35502955
Male	35-44	1.White	1.College Graduate	131-185%	1.Oahu	Single	No	Met	Yes	3.Obese	2.Good	Yes	No	Yes	No	No	No	No	No	2019	0	1.Never	151011	35.5398759	17.76993795
Female	65+	7.Other Asian	1.College Graduate	186+%	1.Oahu	Married/partnered	No	Met	Yes	1.Normal	3.Fair/poor	No	No	No	No	Yes	No	No	No	2019	0	1.Never	151012	180.3816231	90.19081155
Male	65+	4.Japanese	3.HS or less	0-130%	1.Oahu	Single	No	Did not meet	Yes	2.Overweight	2.Good	No	No	Yes	No	Yes	No	No	No	2019	1	5.Very often	151012	166.7255291	83.36276455
Female	65+	4.Japanese	2.Some College	zUnknown	1.Oahu	Married/partnered	No	Did not meet	Yes	1.Normal	2.Good	Yes	No	No	No	Yes	No	No	No	2019	0	1.Never	151011	152.3633177	76.18165885
Male	45-54	2.Native Hawaiian	3.HS or less	0-130%	1.Oahu	Single	No	Did not meet	Yes	2.Overweight	1.vGood/Exce	No	No	No	No	Yes	Yes	No	No	2019	0	1.Never	151011	64.9891413	32.49457065
Male	65+	4.Japanese	3.HS or less	186+%	1.Oahu	Married/partnered	No	Did not meet	Yes	1.Normal	1.vGood/Exce	No	Yes	No	No	No	No	No	No	2019	0	2.Almost never	151012	298.4304751	149.21523755
Female	65+	6.Filipino	2.Some College	0-130%	1.Oahu	Single	No	Met	Yes	2.Overweight	2.Good	No	No	No	No	No	No	Yes	Yes	2019	0	1.Never	151011	36.9090554	18.4545277
Female	65+	4.Japanese	3.HS or less	0-130%	1.Oahu	Single	Yes	Did not meet	Yes	2.Overweight	2.Good	No	Yes	Yes	No	No	No	No	No	2019	0	1.Never	151011	151.7853796	75.8926898
Male	65+	7.Other Asian	1.College Graduate	186+%	1.Oahu	Married/partnered	No	Did not meet	Yes	1.Normal	2.Good	No	No	No	No	No	No	No	No	2019	0	1.Never	151011	222.1909947	111.09549735
Male	55-64	1.White	1.College Graduate	186+%	1.Oahu	Married/partnered	Yes	Met	Yes	3.Obese	1.vGood/Exce	No	No	Yes	No	No	No	No	No	2019	1	3.Sometimes	151011	66.8535571	33.42677855
Male	25-34	3.OPI	3.HS or less	0-130%	1.Oahu	Single	Yes	Did not meet	Yes	3.Obese	1.vGood/Exce	No	No	No	No	No	No	No	No	2019	0	2.Almost never	151011	174.0877968	87.0438984
Female	65+	6.Filipino	3.HS or less	zUnknown	1.Oahu	Single	No	Met	Yes	2.Overweight	3.Fair/poor	No	No	Yes	No	Yes	Yes	No	No	2019	0	1.Never	151012	274.7750098	137.3875049
Female	65+	4.Japanese	2.Some College	zUnknown	1.Oahu	Married/partnered	No	Did not meet	Yes	1.Normal	2.Good	Yes	No	No	No	Yes	No	Yes	No	2019	0	1.Never	151011	228.5449766	114.2724883
Female	65+	2.Native Hawaiian	3.HS or less	zUnknown	1.Oahu	Single	No	Met	Yes	2.Overweight	1.vGood/Exce	No	No	No	No	No	No	No	No	2019	0	1.Never	151012	191.7582551	95.87912755
Male	55-64	2.Native Hawaiian	3.HS or less	0-130%	1.Oahu	Single	Yes	zUnknown	Yes	1.Normal	3.Fair/poor	No	No	Yes	Yes	No	Yes	Yes	No	2019	0	1.Never	151011	50.6010719	25.30053595
Male	65+	1.White	1.College Graduate	186+%	1.Oahu	Married/partnered	Yes	Did not meet	Yes	2.Overweight	3.Fair/poor	No	Yes	Yes	Yes	No	No	Yes	Yes	2019	1	3.Sometimes	151011	81.5215956	40.7607978
Female	55-64	1.White	1.College Graduate	186+%	1.Oahu	Married/partnered	No	Did not meet	Yes	3.Obese	1.vGood/Exce	Yes	No	Yes	No	Yes	Yes	No	No	2019	0	1.Never	151012	203.5274396	101.7637198
Male	65+	1.White	1.College Graduate	131-185%	1.Oahu	Married/partnered	No	Did not meet	Yes	1.Normal	1.vGood/Exce	Yes	No	No	No	No	No	No	No	2019	1	3.Sometimes	151011	73.9621119	36.98105595
Female	55-64	1.White	1.College Graduate	186+%	1.Oahu	Married/partnered	Yes	zUnknown	Yes	2.Overweight	1.vGood/Exce	No	No	No	No	No	No	No	No	2019	0	1.Never	151011	67.6293163	33.81465815
Female	65+	1.White	1.College Graduate	zUnknown	1.Oahu	Single	No	Met	Yes	1.Normal	3.Fair/poor	No	No	No	No	Yes	No	No	No	2019	0	1.Never	151011	26.2154902	13.1077451
Female	25-34	6.Filipino	3.HS or less	186+%	1.Oahu	Single	No	Met	Yes	3.Obese	1.vGood/Exce	No	No	No	No	No	No	No	No	2019	0	1.Never	151011	87.4941148	43.7470574
Female	55-64	5.Chinese	1.College Graduate	131-185%	1.Oahu	Single	No	Met	Yes	1.Normal	2.Good	No	No	No	No	No	No	No	No	2019	0	1.Never	151011	117.865714	58.932857
Female	55-64	1.White	2.Some College	186+%	1.Oahu	Single	No	Met	No	1.Normal	1.vGood/Exce	No	No	Yes	No	No	No	No	No	2019	0	1.Never	151011	70.6503663	35.32518315
Female	65+	4.Japanese	1.College Graduate	186+%	1.Oahu	Single	Yes	Did not meet	Yes	4.Underweight	1.vGood/Exce	No	No	Yes	No	No	No	No	No	2019	0	1.Never	151012	40.3611791	20.18058955
Female	55-64	Other	1.College Graduate	186+%	1.Oahu	Married/partnered	No	Met	Yes	1.Normal	1.vGood/Exce	No	No	No	No	Yes	No	No	No	2019	0	1.Never	151011	72.2318543	36.11592715
Male	65+	1.White	1.College Graduate	186+%	1.Oahu	Married/partnered	No	zUnknown	Yes	1.Normal	1.vGood/Exce	No	No	No	No	No	No	No	No	2019	1	4.Often	151011	49.3080746	24.6540373
Male	65+	1.White	2.Some College	186+%	1.Oahu	Married/partnered	Yes	Met	Yes	3.Obese	1.vGood/Exce	No	No	Yes	No	Yes	No	No	No	2019	0	1.Never	151011	95.5588625	47.77943125
Male	65+	9.Black	1.College Graduate	186+%	1.Oahu	Married/partnered	No	Met	Yes	1.Normal	1.vGood/Exce	No	No	Yes	No	Yes	No	No	No	2019	0	1.Never	151011	50.7174387	25.35871935
Female	65+	1.White	1.College Graduate	186+%	1.Oahu	Married/partnered	No	Met	Yes	3.Obese	2.Good	No	No	Yes	No	No	No	No	No	2019	0	1.Never	151011	112.1599775	56.07998875
Male	65+	7.Other Asian	1.College Graduate	186+%	1.Oahu	Single	No	Met	Yes	1.Normal	3.Fair/poor	No	No	No	No	Yes	No	Yes	No	2019	1	4.Often	151011	33.266875	16.6334375
Female	65+	2.Native Hawaiian	3.HS or less	186+%	1.Oahu	Single	No	Did not meet	Yes	1.Normal	2.Good	No	Yes	Yes	No	Yes	No	No	No	2019	0	1.Never	151011	112.5855543	56.29277715
Female	65+	4.Japanese	1.College Graduate	zUnknown	1.Oahu	Married/partnered	No	zUnknown	Yes	1.Normal	2.Good	No	No	Yes	Yes	Yes	No	No	No	2019	0	1.Never	151011	89.9074288	44.9537144
Female	65+	4.Japanese	3.HS or less	186+%	2.Hawaii	Single	No	Did not meet	Yes	1.Normal	1.vGood/Exce	No	No	No	No	Yes	No	Yes	No	2019	0	1.Never	151011	82.4439838	41.2219919
Female	65+	4.Japanese	1.College Graduate	131-185%	1.Oahu	Married/partnered	No	Met	Yes	4.Underweight	1.vGood/Exce	No	No	No	No	No	No	No	No	2019	0	1.Never	151011	89.9074288	44.9537144
Female	65+	1.White	1.College Graduate	131-185%	1.Oahu	Married/partnered	Yes	Met	Yes	2.Overweight	1.vGood/Exce	No	No	Yes	No	No	No	No	No	2019	0	1.Never	151011	55.6159772	27.8079886
Female	25-34	7.Other Asian	1.College Graduate	186+%	2.Hawaii	Married/partnered	No	Did not meet	Yes	1.Normal	2.Good	No	No	No	No	No	No	No	No	2019	0	1.Never	151022	83.4656011	41.73280055
Male	65+	2.Native Hawaiian	3.HS or less	0-130%	2.Hawaii	Married/partnered	Yes	Did not meet	Yes	2.Overweight	1.vGood/Exce	No	No	Yes	No	No	No	No	No	2019	1	3.Sometimes	151021	216.3844456	108.1922228
Female	65+	1.White	2.Some College	186+%	2.Hawaii	Single	No	Did not meet	Yes	2.Overweight	1.vGood/Exce	No	No	No	No	Yes	No	No	No	2019	0	1.Never	151022	142.5614071	71.28070355
Female	55-64	4.Japanese	1.College Graduate	186+%	2.Hawaii	Married/partnered	No	Met	Yes	1.Normal	1.vGood/Exce	No	No	No	No	No	No	No	No	2019	0	1.Never	151021	61.6978524	30.8489262
Male	65+	7.Other Asian	3.HS or less	0-130%	2.Hawaii	Single	Yes	Met	Yes	1.Normal	2.Good	No	No	No	No	Yes	No	No	No	2019	0	1.Never	151021	39.6731494	19.8365747
Male	55-64	1.White	1.College Graduate	131-185%	2.Hawaii	Single	No	Met	No	1.Normal	1.vGood/Exce	No	No	No	No	No	No	No	No	2019	0	1.Never	151021	8.8125024	4.4062512
Male	65+	1.White	1.College Graduate	131-185%	2.Hawaii	Single	Yes	Met	Yes	4.Underweight	2.Good	No	No	Yes	No	No	No	No	No	2019	0	1.Never	151021	19.1077088	9.5538544
Female	55-64	1.White	2.Some College	186+%	2.Hawaii	Single	No	Met	No	2.Overweight	1.vGood/Exce	No	No	Yes	No	No	Yes	No	No	2019	0	1.Never	151021	34.5783551	17.28917755
Female	45-54	6.Filipino	1.College Graduate	zUnknown	2.Hawaii	Married/partnered	No	Did not meet	No	2.Overweight	1.vGood/Exce	No	No	No	No	No	No	No	No	2019	0	1.Never	151022	135.2154208	67.6077104
Female	55-64	4.Japanese	1.College Graduate	186+%	2.Hawaii	Married/partnered	No	Met	Yes	1.Normal	1.vGood/Exce	No	Yes	Yes	No	No	No	No	No	2019	0	1.Never	151021	61.6978524	30.8489262
Male	65+	1.White	1.College Graduate	186+%	2.Hawaii	Married/partnered	Yes	Did not meet	Yes	1.Normal	2.Good	No	Yes	No	No	No	No	No	Yes	2019	0	1.Never	151021	19.1881489	9.59407445
Female	65+	2.Native Hawaiian	2.Some College	186+%	2.Hawaii	Married/partnered	No	Met	Yes	2.Overweight	1.vGood/Exce	No	No	Yes	No	No	No	No	No	2019	0	1.Never	151022	212.1230009	106.06150045
Male	65+	1.White	1.College Graduate	186+%	2.Hawaii	Married/partnered	Yes	Met	Yes	2.Overweight	2.Good	Yes	Yes	Yes	Yes	Yes	No	No	No	2019	1	3.Sometimes	151022	76.9659071	38.48295355
Male	65+	1.White	3.HS or less	186+%	2.Hawaii	Single	Yes	Did not meet	Yes	4.Underweight	3.Fair/poor	No	No	No	No	Yes	No	No	No	2019	0	1.Never	151021	34.6311059	17.31555295
Female	65+	1.White	1.College Graduate	0-130%	2.Hawaii	Married/partnered	No	Met	No	1.Normal	1.vGood/Exce	No	No	Yes	No	No	No	No	No	2019	0	1.Never	151021	34.0217964	17.0108982
Female	65+	4.Japanese	2.Some College	186+%	2.Hawaii	Married/partnered	No	Did not meet	Yes	1.Normal	1.vGood/Exce	Yes	No	Yes	No	No	No	No	No	2019	0	1.Never	151021	122.9009686	61.4504843
Male	65+	2.Native Hawaiian	1.College Graduate	186+%	2.Hawaii	Single	No	Met	Yes	3.Obese	1.vGood/Exce	No	No	Yes	No	No	No	No	No	2019	1	3.Sometimes	151021	20.5155994	10.2577997
Female	65+	1.White	1.College Graduate	0-130%	2.Hawaii	Single	No	Met	Yes	1.Normal	2.Good	No	No	No	No	Yes	No	Yes	No	2019	0	1.Never	151022	35.2103658	17.6051829
Female	65+	1.White	3.HS or less	186+%	2.Hawaii	Single	Yes	Met	Yes	2.Overweight	1.vGood/Exce	No	No	Yes	No	No	No	No	No	2019	0	1.Never	151022	33.3308816	16.6654408
Male	45-54	6.Filipino	2.Some College	131-185%	2.Hawaii	Married/partnered	No	Met	Yes	1.Normal	2.Good	No	No	No	No	No	No	No	No	2019	1	5.Very often	151021	89.9490652	44.9745326
Female	65+	1.White	3.HS or less	186+%	2.Hawaii	Married/partnered	No	Met	Yes	1.Normal	1.vGood/Exce	No	No	Yes	No	Yes	No	No	No	2019	0	1.Never	151021	142.2071428	71.1035714
Female	55-64	2.Native Hawaiian	2.Some College	0-130%	2.Hawaii	Single	Yes	Did not meet	Yes	3.Obese	3.Fair/poor	Yes	Yes	No	Yes	No	No	Yes	Yes	2019	0	2.Almost never	151021	91.2153369	45.60766845
Female	55-64	8.AIAN	3.HS or less	0-130%	2.Hawaii	Single	Yes	Did not meet	Yes	3.Obese	1.vGood/Exce	Yes	Yes	Yes	No	Yes	No	No	No	2019	0	1.Never	151021	13.3866288	6.6933144
Male	65+	1.White	1.College Graduate	186+%	2.Hawaii	Married/partnered	No	Met	Yes	1.Normal	1.vGood/Exce	No	No	Yes	No	No	No	No	No	2019	0	1.Never	151021	38.3762978	19.1881489
Male	65+	1.White	1.College Graduate	0-130%	2.Hawaii	Single	No	Did not meet	Yes	2.Overweight	1.vGood/Exce	Yes	Yes	No	Yes	No	No	No	Yes	2019	0	1.Never	151022	18.6445069	9.32225345
Male	65+	1.White	3.HS or less	0-130%	2.Hawaii	Married/partnered	No	Met	Yes	3.Obese	3.Fair/poor	No	No	Yes	No	Yes	No	Yes	No	2019	0	2.Almost never	151021	163.8612	81.9306
Female	65+	1.White	1.College Graduate	186+%	2.Hawaii	Single	No	Met	Yes	3.Obese	3.Fair/poor	No	No	Yes	No	No	No	Yes	No	2019	0	1.Never	151021	9.1696707	4.58483535
Female	18-24	1.White	3.HS or less	0-130%	2.Hawaii	Single	No	Did not meet	Yes	1.Normal	1.vGood/Exce	No	No	No	No	No	No	No	No	2019	0	1.Never	151021	176.2566906	88.1283453
Female	55-64	1.White	2.Some College	186+%	2.Hawaii	Single	Yes	Met	Yes	3.Obese	1.vGood/Exce	Yes	No	Yes	No	No	No	No	No	2019	0	1.Never	151021	15.9695758	7.9847879
Female	55-64	2.Native Hawaiian	3.HS or less	186+%	2.Hawaii	Single	Yes	Met	No	2.Overweight	2.Good	No	No	No	No	No	Yes	No	No	2019	0	1.Never	151021	14.4927959	7.24639795
Female	55-64	4.Japanese	2.Some College	0-130%	2.Hawaii	Single	Yes	Did not meet	Yes	3.Obese	2.Good	No	No	Yes	No	Yes	Yes	No	No	2019	0	1.Never	151022	258.5322819	129.26614095
Female	55-64	1.White	1.College Graduate	186+%	2.Hawaii	Married/partnered	No	Did not meet	No	1.Normal	2.Good	No	No	No	No	No	No	No	No	2019	0	1.Never	151021	33.0997649	16.54988245
Male	65+	1.White	2.Some College	0-130%	2.Hawaii	Married/partnered	No	Did not meet	Yes	1.Normal	3.Fair/poor	No	No	Yes	No	Yes	No	No	No	2019	0	2.Almost never	151021	74.3731203	37.18656015
Female	65+	6.Filipino	3.HS or less	0-130%	2.Hawaii	Single	No	Did not meet	Yes	1.Normal	2.Good	No	No	Yes	No	No	Yes	No	No	2019	0	1.Never	151022	915.7617514	457.8808757
Female	65+	1.White	2.Some College	186+%	2.Hawaii	Single	Yes	Did not meet	Yes	1.Normal	2.Good	No	No	Yes	No	No	No	No	No	2019	1	3.Sometimes	151021	35.5415743	17.77078715
Male	55-64	1.White	3.HS or less	186+%	2.Hawaii	Married/partnered	Yes	Met	Yes	2.Overweight	2.Good	No	No	Yes	No	No	No	No	No	2019	0	1.Never	151021	96.2349244	48.1174622
Female	65+	4.Japanese	1.College Graduate	186+%	2.Hawaii	Single	No	Met	Yes	2.Overweight	2.Good	No	No	Yes	No	No	No	Yes	No	2019	0	1.Never	151021	31.5753314	15.7876657
Male	45-54	6.Filipino	2.Some College	0-130%	2.Hawaii	Married/partnered	Yes	Met	Yes	2.Overweight	2.Good	No	No	No	No	No	No	No	No	2019	0	1.Never	151021	269.8471957	134.92359785
Female	65+	7.Other Asian	1.College Graduate	zUnknown	2.Hawaii	Married/partnered	No	Met	Yes	1.Normal	2.Good	No	No	No	No	No	No	No	No	2019	0	1.Never	151021	65.2157338	32.6078669
Female	65+	8.AIAN	3.HS or less	0-130%	2.Hawaii	Married/partnered	No	Met	Yes	1.Normal	1.vGood/Exce	No	No	No	No	No	No	No	No	2019	0	1.Never	151021	98.1068616	49.0534308
Female	25-34	2.Native Hawaiian	3.HS or less	131-185%	2.Hawaii	Married/partnered	Yes	Met	Yes	1.Normal	1.vGood/Exce	No	No	No	No	No	No	No	No	2019	0	1.Never	151022	76.9421013	38.47105065
Female	55-64	4.Japanese	2.Some College	186+%	2.Hawaii	Married/partnered	Yes	Met	Yes	1.Normal	1.vGood/Exce	No	No	No	No	No	No	No	No	2019	1	3.Sometimes	151022	239.805031	119.9025155
Female	65+	1.White	2.Some College	131-185%	2.Hawaii	Single	No	zUnknown	Yes	1.Normal	1.vGood/Exce	No	No	No	No	No	No	Yes	No	2019	1	3.Sometimes	151021	35.5415743	17.77078715
Female	55-64	2.Native Hawaiian	3.HS or less	0-130%	2.Hawaii	Single	Yes	Did not meet	Yes	2.Overweight	3.Fair/poor	Yes	No	Yes	No	Yes	No	Yes	No	2019	0	1.Never	151022	68.4766966	34.2383483
Female	45-54	2.Native Hawaiian	2.Some College	186+%	2.Hawaii	Married/partnered	No	Met	Yes	2.Overweight	1.vGood/Exce	No	No	No	No	Yes	Yes	No	No	2019	1	3.Sometimes	151022	117.2892146	58.6446073
Female	45-54	2.Native Hawaiian	3.HS or less	0-130%	2.Hawaii	Single	Yes	Met	Yes	3.Obese	3.Fair/poor	No	No	No	No	Yes	No	No	No	2019	1	3.Sometimes	151022	194.9414413	97.47072065
Female	65+	4.Japanese	2.Some College	186+%	2.Hawaii	Single	Yes	Did not meet	Yes	1.Normal	1.vGood/Exce	No	No	No	No	Yes	No	No	No	2019	0	1.Never	151021	72.9010318	36.4505159
Male	55-64	1.White	1.College Graduate	186+%	2.Hawaii	Married/partnered	Yes	Met	Yes	2.Overweight	2.Good	No	No	Yes	No	Yes	No	No	No	2019	1	3.Sometimes	151021	35.3984059	17.69920295
Male	65+	2.Native Hawaiian	1.College Graduate	186+%	2.Hawaii	Single	Yes	Met	Yes	1.Normal	2.Good	No	No	Yes	No	Yes	Yes	No	No	2019	0	1.Never	151021	20.5155994	10.2577997
Male	65+	1.White	1.College Graduate	186+%	2.Hawaii	Married/partnered	No	Met	Yes	1.Normal	2.Good	No	No	Yes	No	Yes	No	No	No	2019	1	3.Sometimes	151022	76.9659071	38.48295355
Female	65+	2.Native Hawaiian	3.HS or less	0-130%	2.Hawaii	Married/partnered	No	Did not meet	Yes	3.Obese	3.Fair/poor	No	No	Yes	No	Yes	No	Yes	No	2019	0	1.Never	151021	141.8203073	70.91015365
Female	65+	1.White	1.College Graduate	186+%	2.Hawaii	Single	Yes	Met	Yes	2.Overweight	1.vGood/Exce	No	No	Yes	No	Yes	No	No	No	2019	0	1.Never	151021	18.3393414	9.1696707
Male	65+	9.Black	1.College Graduate	186+%	2.Hawaii	Single	No	Did not meet	Yes	2.Overweight	1.vGood/Exce	No	No	No	No	No	No	Yes	No	2019	0	1.Never	151021	12.5784469	6.28922345
Male	65+	1.White	1.College Graduate	186+%	2.Hawaii	Married/partnered	No	Met	Yes	2.Overweight	1.vGood/Exce	No	No	Yes	No	No	No	No	No	2019	1	5.Very often	151021	35.9673428	17.9836714
Male	65+	1.White	1.College Graduate	zUnknown	2.Hawaii	Married/partnered	Yes	Met	Yes	1.Normal	2.Good	No	No	Yes	No	No	No	No	No	2019	0	1.Never	151021	35.9673428	17.9836714
Male	55-64	2.Native Hawaiian	2.Some College	0-130%	2.Hawaii	Married/partnered	Yes	Met	Yes	2.Overweight	2.Good	Yes	No	Yes	No	No	No	No	No	2019	1	5.Very often	151021	181.4788436	90.7394218
Male	65+	1.White	3.HS or less	186+%	2.Hawaii	Married/partnered	Yes	Did not meet	Yes	2.Overweight	1.vGood/Exce	No	No	No	No	No	No	No	No	2019	1	5.Very often	151021	21.7292554	10.8646277
Female	65+	1.White	1.College Graduate	186+%	2.Hawaii	Single	No	Did not meet	Yes	2.Overweight	1.vGood/Exce	No	No	Yes	No	Yes	No	No	No	2019	0	1.Never	151022	16.5289424	8.2644712
Female	65+	1.White	1.College Graduate	186+%	2.Hawaii	Single	No	Met	Yes	2.Overweight	1.vGood/Exce	No	No	No	No	No	No	No	No	2019	0	1.Never	151021	18.8596549	9.42982745
Female	65+	1.White	1.College Graduate	186+%	2.Hawaii	Single	No	Met	Yes	4.Underweight	2.Good	No	No	No	No	Yes	No	No	No	2019	0	1.Never	151021	42.29511	21.147555
Male	65+	2.Native Hawaiian	1.College Graduate	0-130%	2.Hawaii	Married/partnered	Yes	Did not meet	Yes	1.Normal	1.vGood/Exce	No	No	Yes	Yes	Yes	No	Yes	Yes	2019	1	5.Very often	151021	127.3863857	63.69319285
Male	45-54	1.White	3.HS or less	0-130%	2.Hawaii	Single	Yes	Did not meet	Yes	1.Normal	3.Fair/poor	Yes	No	Yes	No	No	No	Yes	Yes	2019	0	1.Never	151021	147.9292509	73.96462545
Female	55-64	8.AIAN	1.College Graduate	0-130%	2.Hawaii	Single	No	Did not meet	Yes	1.Normal	2.Good	No	No	Yes	No	Yes	Yes	No	No	2019	1	4.Often	151021	17.7937881	8.89689405
Male	65+	1.White	1.College Graduate	186+%	2.Hawaii	Married/partnered	Yes	Met	Yes	2.Overweight	1.vGood/Exce	No	No	Yes	No	Yes	No	No	No	2019	0	1.Never	151021	38.3762978	19.1881489
Female	45-54	1.White	2.Some College	186+%	2.Hawaii	Single	Yes	Did not meet	No	2.Overweight	1.vGood/Exce	No	No	No	No	No	No	No	No	2019	1	4.Often	151022	283.1515608	141.5757804
Female	65+	1.White	1.College Graduate	186+%	2.Hawaii	Single	No	Met	Yes	4.Underweight	1.vGood/Exce	No	No	No	No	No	No	No	No	2019	0	1.Never	151021	18.3393414	9.1696707
Female	65+	9.Black	3.HS or less	0-130%	2.Hawaii	Married/partnered	No	zUnknown	Yes	3.Obese	2.Good	No	No	Yes	No	Yes	No	No	No	2019	0	1.Never	151021	41.9687957	20.98439785
Female	65+	1.White	1.College Graduate	186+%	2.Hawaii	Single	No	Did not meet	Yes	3.Obese	2.Good	No	No	Yes	No	Yes	No	No	No	2019	0	1.Never	151022	37.8241396	18.9120698
Female	55-64	1.White	3.HS or less	186+%	2.Hawaii	Married/partnered	Yes	Met	Yes	2.Overweight	1.vGood/Exce	No	Yes	No	No	Yes	No	No	No	2019	0	1.Never	151021	29.9952619	14.99763095
Male	65+	1.White	1.College Graduate	zUnknown	2.Hawaii	Single	No	Met	Yes	3.Obese	1.vGood/Exce	No	No	Yes	No	No	No	No	No	2019	0	1.Never	151022	82.976456	41.488228
Male	65+	4.Japanese	1.College Graduate	186+%	2.Hawaii	Married/partnered	Yes	Met	Yes	2.Overweight	2.Good	No	No	Yes	No	No	No	No	No	2019	1	4.Often	151021	62.6274583	31.31372915
Female	55-64	7.Other Asian	1.College Graduate	186+%	2.Hawaii	Married/partnered	No	Met	No	1.Normal	1.vGood/Exce	No	No	No	No	No	No	No	No	2019	0	1.Never	151021	61.6978524	30.8489262
Male	65+	1.White	2.Some College	186+%	2.Hawaii	Married/partnered	Yes	Met	Yes	2.Overweight	1.vGood/Exce	No	No	No	No	No	No	No	No	2019	1	3.Sometimes	151022	149.1596374	74.5798187
Female	65+	1.White	1.College Graduate	186+%	2.Hawaii	Single	No	Did not meet	Yes	1.Normal	1.vGood/Exce	No	No	No	No	No	No	No	No	2019	0	1.Never	151021	18.8596549	9.42982745
Female	65+	2.Native Hawaiian	1.College Graduate	0-130%	2.Hawaii	Married/partnered	No	Met	Yes	1.Normal	1.vGood/Exce	No	No	No	No	No	No	No	No	2019	0	2.Almost never	151021	34.891871	17.4459355
Female	65+	4.Japanese	2.Some College	186+%	2.Hawaii	Single	No	Met	Yes	1.Normal	2.Good	No	No	Yes	No	Yes	No	Yes	No	2019	0	1.Never	151021	66.2493771	33.12468855
Female	65+	4.Japanese	1.College Graduate	186+%	2.Hawaii	Married/partnered	No	Met	Yes	4.Underweight	1.vGood/Exce	No	No	No	No	No	No	No	No	2019	0	1.Never	151021	21.7385779	10.86928895
Female	55-64	4.Japanese	2.Some College	186+%	2.Hawaii	Single	No	Did not meet	Yes	1.Normal	1.vGood/Exce	No	No	No	No	No	No	No	No	2019	0	1.Never	151021	30.9939803	15.49699015
Female	55-64	1.White	2.Some College	186+%	2.Hawaii	Single	No	Met	Yes	1.Normal	1.vGood/Exce	No	No	No	No	No	No	No	No	2019	0	1.Never	151021	34.5783551	17.28917755
Female	55-64	1.White	2.Some College	0-130%	2.Hawaii	Single	Yes	Did not meet	Yes	1.Normal	2.Good	Yes	No	Yes	No	Yes	No	No	No	2019	0	1.Never	151021	57.4128865	28.70644325
Male	65+	1.White	2.Some College	zUnknown	2.Hawaii	Married/partnered	Yes	zUnknown	Yes	1.Normal	1.vGood/Exce	No	No	Yes	Yes	No	No	No	No	2019	0	1.Never	151022	139.7965961	69.89829805
Female	65+	4.Japanese	2.Some College	186+%	2.Hawaii	Married/partnered	No	Did not meet	Yes	2.Overweight	2.Good	No	No	Yes	No	No	No	No	No	2019	1	3.Sometimes	151021	126.3878459	63.19392295
Female	65+	4.Japanese	1.College Graduate	zUnknown	2.Hawaii	Single	No	Met	Yes	1.Normal	1.vGood/Exce	No	No	Yes	No	Yes	No	No	No	2019	0	1.Never	151021	35.1543343	17.57716715
Female	35-44	6.Filipino	1.College Graduate	0-130%	2.Hawaii	Single	No	Did not meet	Yes	1.Normal	1.vGood/Exce	No	No	No	No	No	No	No	No	2019	0	1.Never	151021	198.5024586	99.2512293
Female	55-64	4.Japanese	1.College Graduate	186+%	2.Hawaii	Married/partnered	No	Met	Yes	1.Normal	1.vGood/Exce	No	No	No	No	No	No	No	No	2019	0	2.Almost never	151022	123.7386471	61.86932355
Female	55-64	1.White	3.HS or less	zUnknown	2.Hawaii	Single	No	Met	No	2.Overweight	1.vGood/Exce	No	No	No	No	No	Yes	No	No	2019	0	1.Never	151022	119.8101207	59.90506035
Male	65+	1.White	1.College Graduate	131-185%	2.Hawaii	Married/partnered	Yes	Met	Yes	2.Overweight	1.vGood/Exce	Yes	No	Yes	No	No	No	No	No	2019	0	1.Never	151022	76.9659071	38.48295355
Male	65+	1.White	1.College Graduate	186+%	2.Hawaii	Married/partnered	No	Met	Yes	2.Overweight	1.vGood/Exce	No	No	No	No	Yes	No	No	No	2019	0	1.Never	151021	12.7920993	6.39604965
Female	65+	1.White	2.Some College	186+%	2.Hawaii	Married/partnered	Yes	Met	Yes	1.Normal	3.Fair/poor	Yes	No	Yes	No	Yes	No	Yes	No	2019	0	1.Never	151021	156.3747392	78.1873696
Male	65+	1.White	1.College Graduate	186+%	2.Hawaii	Married/partnered	No	Met	Yes	2.Overweight	1.vGood/Exce	No	No	No	No	No	No	No	No	2019	0	1.Never	151021	38.3762978	19.1881489
Male	65+	1.White	2.Some College	186+%	2.Hawaii	Single	No	Did not meet	Yes	3.Obese	1.vGood/Exce	No	No	Yes	No	No	No	No	No	2019	0	1.Never	151022	160.8080584	80.4040292
Male	65+	1.White	1.College Graduate	131-185%	2.Hawaii	Married/partnered	Yes	Did not meet	Yes	1.Normal	2.Good	No	No	Yes	No	Yes	No	No	No	2019	0	2.Almost never	151022	38.3216263	19.16081315
Male	65+	1.White	3.HS or less	186+%	2.Hawaii	Single	Yes	Met	Yes	2.Overweight	2.Good	No	No	No	No	Yes	Yes	No	No	2019	0	1.Never	151022	42.2317548	21.1158774
Male	35-44	2.Native Hawaiian	1.College Graduate	131-185%	2.Hawaii	Single	No	Did not meet	Yes	2.Overweight	2.Good	Yes	No	No	No	No	No	No	No	2019	0	1.Never	151021	80.8613817	40.43069085
Female	65+	1.White	1.College Graduate	186+%	2.Hawaii	Married/partnered	Yes	Did not meet	Yes	1.Normal	2.Good	No	No	No	No	Yes	No	No	No	2019	0	1.Never	151021	34.0217964	17.0108982
Female	65+	4.Japanese	2.Some College	0-130%	2.Hawaii	Single	No	zUnknown	Yes	1.Normal	1.vGood/Exce	No	No	No	No	No	No	No	No	2019	0	1.Never	151022	137.7049513	68.85247565
Female	65+	2.Native Hawaiian	1.College Graduate	186+%	2.Hawaii	Married/partnered	Yes	Did not meet	Yes	3.Obese	2.Good	No	Yes	Yes	Yes	No	No	Yes	No	2019	1	3.Sometimes	151021	52.3378066	26.1689033
Male	55-64	1.White	1.College Graduate	186+%	2.Hawaii	Married/partnered	No	Did not meet	Yes	2.Overweight	1.vGood/Exce	No	No	Yes	No	No	No	No	No	2019	1	5.Very often	151022	106.4903563	53.24517815
Female	65+	1.White	3.HS or less	0-130%	2.Hawaii	Single	No	Did not meet	Yes	2.Overweight	3.Fair/poor	No	No	No	No	No	Yes	Yes	No	2019	0	1.Never	151021	35.4261475	17.71307375
Female	65+	1.White	1.College Graduate	0-130%	2.Hawaii	Single	Yes	Did not meet	Yes	1.Normal	2.Good	No	No	Yes	No	No	No	No	No	2019	0	1.Never	151021	9.4298274	4.7149137
Male	65+	4.Japanese	1.College Graduate	186+%	2.Hawaii	Married/partnered	Yes	Met	Yes	2.Overweight	1.vGood/Exce	No	No	Yes	No	No	No	No	No	2019	1	3.Sometimes	151021	66.8220059	33.41100295
Male	55-64	4.Japanese	1.College Graduate	186+%	2.Hawaii	Married/partnered	No	Met	No	3.Obese	2.Good	No	No	No	No	No	No	No	No	2019	0	1.Never	151021	193.3529107	96.67645535
Female	65+	Other	3.HS or less	131-185%	2.Hawaii	Single	No	Met	Yes	2.Overweight	2.Good	No	Yes	Yes	No	Yes	No	No	No	2019	0	1.Never	151021	19.7015791	9.85078955
Male	65+	1.White	2.Some College	186+%	2.Hawaii	Married/partnered	Yes	Met	Yes	1.Normal	1.vGood/Exce	No	Yes	Yes	No	No	No	No	No	2019	0	1.Never	151021	74.3731203	37.18656015
Female	65+	1.White	1.College Graduate	131-185%	2.Hawaii	Single	No	Did not meet	Yes	2.Overweight	2.Good	No	No	No	No	Yes	No	No	No	2019	0	1.Never	151021	37.7193097	18.85965485
Female	65+	1.White	2.Some College	186+%	2.Hawaii	Single	Yes	Met	Yes	3.Obese	2.Good	Yes	No	Yes	No	Yes	No	Yes	No	2019	0	1.Never	151021	35.5415743	17.77078715
Female	55-64	1.White	3.HS or less	131-185%	2.Hawaii	Single	Yes	Met	Yes	1.Normal	3.Fair/poor	No	No	No	No	Yes	No	No	No	2019	0	1.Never	151021	31.6234698	15.8117349
Male	65+	1.White	1.College Graduate	186+%	2.Hawaii	Married/partnered	No	Met	Yes	3.Obese	2.Good	Yes	No	No	No	No	No	No	Yes	2019	0	1.Never	151021	38.3762978	19.1881489
Male	65+	1.White	1.College Graduate	186+%	2.Hawaii	Married/partnered	Yes	Met	Yes	2.Overweight	3.Fair/poor	No	No	Yes	No	Yes	No	No	No	2019	0	1.Never	151021	88.5053452	44.2526726
Male	55-64	3.OPI	1.College Graduate	186+%	2.Hawaii	Married/partnered	Yes	Met	Yes	2.Overweight	2.Good	No	No	No	No	No	No	No	No	2019	1	5.Very often	151022	75.1222149	37.56110745
Male	25-34	1.White	1.College Graduate	186+%	2.Hawaii	Married/partnered	Yes	Did not meet	Yes	1.Normal	1.vGood/Exce	Yes	No	No	No	No	No	No	No	2019	0	2.Almost never	151022	100.9101044	50.4550522
Female	25-34	1.White	1.College Graduate	0-130%	2.Hawaii	Married/partnered	No	Did not meet	Yes	1.Normal	1.vGood/Exce	No	No	No	No	No	No	No	No	2019	0	1.Never	151022	154.3597049	77.17985245
Female	65+	1.White	2.Some College	186+%	2.Hawaii	Married/partnered	Yes	Met	Yes	1.Normal	1.vGood/Exce	No	No	No	No	No	No	No	No	2019	0	1.Never	151021	65.9341129	32.96705645
Female	55-64	2.Native Hawaiian	1.College Graduate	186+%	2.Hawaii	Married/partnered	No	Did not meet	Yes	2.Overweight	2.Good	No	No	Yes	No	No	Yes	Yes	No	2019	0	1.Never	151022	59.0216086	29.5108043
Male	65+	1.White	2.Some College	186+%	2.Hawaii	Married/partnered	Yes	Met	Yes	2.Overweight	2.Good	No	No	Yes	No	Yes	No	No	No	2019	0	2.Almost never	151021	74.3731203	37.18656015
Male	65+	Other	1.College Graduate	zUnknown	2.Hawaii	Single	No	Met	Yes	2.Overweight	3.Fair/poor	No	Yes	Yes	No	No	No	No	No	2019	1	3.Sometimes	151022	41.1452331	20.57261655
Female	65+	1.White	3.HS or less	186+%	2.Hawaii	Single	Yes	Met	Yes	1.Normal	2.Good	No	No	No	No	No	No	No	No	2019	0	1.Never	151021	185.7176675	92.85883375
Female	65+	7.Other Asian	1.College Graduate	zUnknown	2.Hawaii	Married/partnered	Yes	Met	Yes	1.Normal	1.vGood/Exce	No	No	No	No	No	No	No	No	2019	0	1.Never	151021	34.891871	17.4459355
Female	65+	2.Native Hawaiian	1.College Graduate	0-130%	2.Hawaii	Single	No	Met	Yes	1.Normal	3.Fair/poor	No	No	No	No	Yes	No	No	No	2019	0	1.Never	151021	18.2894542	9.1447271
Female	65+	6.Filipino	3.HS or less	0-130%	2.Hawaii	Married/partnered	No	Did not meet	Yes	1.Normal	1.vGood/Exce	No	No	Yes	No	No	No	No	No	2019	1	3.Sometimes	151021	114.9370706	57.4685353
Male	55-64	2.Native Hawaiian	3.HS or less	186+%	2.Hawaii	Single	Yes	Did not meet	Yes	3.Obese	3.Fair/poor	No	No	No	No	No	No	No	No	2019	1	3.Sometimes	151022	73.3926591	36.69632955
Female	65+	2.Native Hawaiian	3.HS or less	0-130%	2.Hawaii	Single	No	Met	Yes	2.Overweight	1.vGood/Exce	No	No	Yes	No	Yes	No	Yes	No	2019	1	3.Sometimes	151021	46.7258777	23.36293885
Male	65+	7.Other Asian	1.College Graduate	186+%	2.Hawaii	Married/partnered	Yes	Met	Yes	2.Overweight	1.vGood/Exce	No	No	No	No	No	No	No	No	2019	1	3.Sometimes	151021	100.2330088	50.1165044
Male	65+	1.White	2.Some College	131-185%	3.Kauai	Single	Yes	Met	Yes	2.Overweight	1.vGood/Exce	No	No	Yes	No	Yes	No	No	No	2019	0	1.Never	151031	18.1300396	9.0650198
Female	65+	1.White	3.HS or less	186+%	3.Kauai	Single	No	Did not meet	Yes	3.Obese	2.Good	No	Yes	Yes	No	Yes	No	Yes	No	2019	0	1.Never	151032	71.6320479	35.81602395
Female	35-44	5.Chinese	1.College Graduate	186+%	3.Kauai	Married/partnered	Yes	Met	No	1.Normal	2.Good	No	No	No	No	No	No	No	No	2019	0	1.Never	151031	66.1695619	33.08478095
Female	65+	1.White	1.College Graduate	186+%	3.Kauai	Married/partnered	No	Met	No	1.Normal	1.vGood/Exce	No	No	No	No	Yes	No	No	No	2019	0	1.Never	151032	31.1220229	15.56101145
Female	65+	4.Japanese	1.College Graduate	186+%	3.Kauai	Married/partnered	Yes	Met	Yes	4.Underweight	2.Good	No	No	No	No	No	No	No	No	2019	1	3.Sometimes	151032	52.0911925	26.04559625
Male	65+	1.White	1.College Graduate	186+%	3.Kauai	Married/partnered	Yes	Did not meet	Yes	1.Normal	3.Fair/poor	No	No	No	No	Yes	No	Yes	No	2019	1	4.Often	151031	7.1435862	3.5717931
Male	45-54	1.White	1.College Graduate	131-185%	3.Kauai	Married/partnered	No	Met	Yes	2.Overweight	2.Good	No	No	No	No	No	No	No	No	2019	0	2.Almost never	151031	16.6837991	8.34189955
Male	55-64	6.Filipino	1.College Graduate	186+%	3.Kauai	Single	No	Met	Yes	3.Obese	2.Good	No	Yes	Yes	No	Yes	No	No	No	2019	1	3.Sometimes	151031	22.1334601	11.06673005
Female	65+	4.Japanese	3.HS or less	zUnknown	3.Kauai	Married/partnered	Yes	Met	Yes	1.Normal	1.vGood/Exce	Yes	No	No	No	Yes	No	Yes	No	2019	0	1.Never	151031	25.3734705	12.68673525
Female	45-54	1.White	1.College Graduate	186+%	3.Kauai	Married/partnered	Yes	Met	No	1.Normal	1.vGood/Exce	No	No	No	No	No	Yes	No	No	2019	0	1.Never	151031	30.5184658	15.2592329
Male	65+	1.White	2.Some College	186+%	3.Kauai	Married/partnered	No	zUnknown	Yes	2.Overweight	1.vGood/Exce	No	No	No	No	Yes	No	No	No	2019	1	3.Sometimes	151032	69.7842516	34.8921258
Female	45-54	4.Japanese	1.College Graduate	186+%	3.Kauai	Married/partnered	No	Met	Yes	1.Normal	3.Fair/poor	No	No	No	No	No	No	No	No	2019	0	1.Never	151031	21.936139	10.9680695
Male	25-34	6.Filipino	1.College Graduate	0-130%	3.Kauai	Single	No	Met	Yes	2.Overweight	3.Fair/poor	Yes	No	No	No	No	No	No	No	2019	0	1.Never	151031	40.4217661	20.21088305
Female	65+	9.Black	1.College Graduate	186+%	3.Kauai	Married/partnered	Yes	Met	Yes	2.Overweight	1.vGood/Exce	No	No	Yes	No	No	No	No	No	2019	0	1.Never	151031	21.6476098	10.8238049
Female	55-64	6.Filipino	2.Some College	131-185%	3.Kauai	Married/partnered	No	Did not meet	Yes	1.Normal	2.Good	No	No	Yes	No	No	No	Yes	No	2019	0	1.Never	151031	109.1720204	54.5860102
Female	55-64	6.Filipino	1.College Graduate	186+%	3.Kauai	Married/partnered	No	Met	No	1.Normal	1.vGood/Exce	No	No	No	No	No	No	No	No	2019	0	1.Never	151031	37.5549477	18.77747385
Female	65+	Other	1.College Graduate	186+%	3.Kauai	Single	No	Did not meet	Yes	2.Overweight	3.Fair/poor	Yes	Yes	Yes	No	No	No	No	No	2019	0	1.Never	151032	3.7695572	1.8847786
Male	65+	1.White	3.HS or less	186+%	3.Kauai	Single	Yes	Did not meet	No	3.Obese	3.Fair/poor	No	No	Yes	Yes	Yes	No	Yes	No	2019	1	3.Sometimes	151031	7.6195546	3.8097773
Female	55-64	6.Filipino	2.Some College	186+%	3.Kauai	Married/partnered	No	Met	Yes	3.Obese	1.vGood/Exce	No	Yes	Yes	No	No	Yes	No	No	2019	0	1.Never	151031	181.9533673	90.97668365
Female	65+	1.White	1.College Graduate	186+%	3.Kauai	Married/partnered	No	Met	Yes	1.Normal	1.vGood/Exce	No	No	No	No	Yes	No	No	No	2019	0	1.Never	151031	14.4569918	7.2284959
Male	45-54	1.White	3.HS or less	186+%	3.Kauai	Married/partnered	No	Did not meet	Yes	2.Overweight	1.vGood/Exce	No	No	Yes	No	No	No	No	No	2019	0	1.Never	151031	142.4747822	71.2373911
Female	65+	1.White	2.Some College	186+%	3.Kauai	Married/partnered	No	Did not meet	Yes	1.Normal	1.vGood/Exce	No	No	No	No	No	No	No	No	2019	0	1.Never	151031	30.1383669	15.06918345
Female	65+	1.White	1.College Graduate	186+%	3.Kauai	Married/partnered	No	Met	Yes	2.Overweight	1.vGood/Exce	No	No	No	No	Yes	No	No	No	2019	0	1.Never	151031	14.4569918	7.2284959
Male	65+	1.White	3.HS or less	0-130%	3.Kauai	Single	Yes	Met	Yes	2.Overweight	2.Good	No	No	No	No	Yes	No	No	No	2019	1	5.Very often	151032	35.1671392	17.5835696
Male	65+	1.White	2.Some College	0-130%	3.Kauai	Single	No	Did not meet	Yes	2.Overweight	1.vGood/Exce	No	No	No	No	No	Yes	No	No	2019	0	2.Almost never	151031	7.5256465	3.76282325
Male	35-44	2.Native Hawaiian	2.Some College	186+%	3.Kauai	Single	No	Met	Yes	3.Obese	3.Fair/poor	No	Yes	Yes	No	No	No	No	No	2019	0	1.Never	151031	50.8673233	25.43366165
Female	65+	6.Filipino	2.Some College	186+%	3.Kauai	Married/partnered	Yes	Met	Yes	2.Overweight	2.Good	No	No	No	No	No	No	No	No	2019	0	1.Never	151031	28.1624712	14.0812356
Male	65+	4.Japanese	1.College Graduate	186+%	3.Kauai	Single	No	Did not meet	Yes	1.Normal	2.Good	No	No	No	No	No	No	No	No	2019	1	3.Sometimes	151031	14.5332084	7.2666042
Female	65+	1.White	1.College Graduate	zUnknown	3.Kauai	Married/partnered	No	Met	No	4.Underweight	1.vGood/Exce	No	No	No	No	No	No	No	No	2019	0	1.Never	151031	16.6707203	8.33536015
Female	65+	4.Japanese	2.Some College	186+%	3.Kauai	Married/partnered	Yes	Met	Yes	1.Normal	1.vGood/Exce	No	Yes	Yes	No	Yes	Yes	No	No	2019	0	1.Never	151031	54.2631561	27.13157805
Male	35-44	1.White	2.Some College	186+%	3.Kauai	Married/partnered	No	Did not meet	No	1.Normal	1.vGood/Exce	No	No	No	No	No	No	No	No	2019	0	2.Almost never	151031	106.9578108	53.4789054
Female	55-64	Other	1.College Graduate	186+%	3.Kauai	Married/partnered	Yes	Met	No	1.Normal	2.Good	No	No	No	No	Yes	No	No	No	2019	0	1.Never	151031	10.4292201	5.21461005
Female	65+	1.White	3.HS or less	186+%	3.Kauai	Single	Yes	Met	Yes	1.Normal	1.vGood/Exce	No	No	No	No	No	No	No	No	2019	0	1.Never	151031	15.193262	7.596631
Female	65+	1.White	2.Some College	0-130%	3.Kauai	Married/partnered	Yes	Met	Yes	1.Normal	1.vGood/Exce	No	No	No	No	No	No	No	No	2019	0	1.Never	151031	64.615586	32.307793
Male	65+	1.White	2.Some College	186+%	3.Kauai	Single	Yes	Met	Yes	2.Overweight	1.vGood/Exce	No	No	Yes	No	No	No	No	No	2019	1	4.Often	151031	18.7967554	9.3983777
Female	65+	1.White	2.Some College	zUnknown	3.Kauai	Single	No	Met	Yes	1.Normal	1.vGood/Exce	Yes	No	Yes	No	Yes	No	No	No	2019	0	1.Never	151031	13.3743648	6.6871824
Female	45-54	1.White	1.College Graduate	186+%	3.Kauai	Married/partnered	No	Met	No	1.Normal	1.vGood/Exce	No	No	No	No	No	No	No	No	2019	0	1.Never	151031	13.7903916	6.8951958
Female	55-64	1.White	1.College Graduate	186+%	3.Kauai	Married/partnered	No	Did not meet	Yes	2.Overweight	1.vGood/Exce	Yes	No	No	No	No	No	No	No	2019	0	1.Never	151031	20.8584402	10.4292201
Female	65+	6.Filipino	3.HS or less	131-185%	3.Kauai	Single	No	Did not meet	Yes	1.Normal	1.vGood/Exce	No	Yes	Yes	No	Yes	No	No	No	2019	0	1.Never	151031	28.3510274	14.1755137
Male	65+	1.White	1.College Graduate	186+%	3.Kauai	Single	No	Met	No	3.Obese	3.Fair/poor	No	No	No	No	Yes	No	No	No	2019	1	3.Sometimes	151031	18.7100876	9.3550438
Male	65+	1.White	1.College Graduate	186+%	3.Kauai	Single	No	Met	Yes	1.Normal	1.vGood/Exce	No	No	No	No	Yes	Yes	No	No	2019	0	1.Never	151031	9.3550438	4.6775219
Female	65+	1.White	1.College Graduate	186+%	3.Kauai	Married/partnered	Yes	Did not meet	Yes	2.Overweight	2.Good	Yes	No	Yes	No	Yes	No	Yes	No	2019	0	1.Never	151031	7.2284959	3.61424795
Female	65+	2.Native Hawaiian	1.College Graduate	186+%	3.Kauai	Married/partnered	No	Met	Yes	2.Overweight	3.Fair/poor	No	Yes	Yes	No	Yes	Yes	Yes	No	2019	1	3.Sometimes	151032	29.0816379	14.54081895
Male	65+	1.White	1.College Graduate	186+%	3.Kauai	Single	No	Met	Yes	2.Overweight	1.vGood/Exce	Yes	No	No	No	Yes	No	Yes	No	2019	1	3.Sometimes	151031	9.3550438	4.6775219
Female	65+	1.White	3.HS or less	0-130%	3.Kauai	Married/partnered	Yes	Met	Yes	1.Normal	1.vGood/Exce	No	No	No	No	Yes	No	No	No	2019	0	1.Never	151032	52.2170395	26.10851975
Female	65+	4.Japanese	1.College Graduate	186+%	3.Kauai	Single	No	Met	Yes	1.Normal	2.Good	No	No	No	No	No	No	No	No	2019	0	1.Never	151032	56.159184	28.079592
Female	65+	1.White	1.College Graduate	186+%	3.Kauai	Single	No	Did not meet	No	1.Normal	3.Fair/poor	No	No	No	No	Yes	No	Yes	No	2019	0	1.Never	151031	15.5859912	7.7929956
Male	65+	1.White	1.College Graduate	186+%	3.Kauai	Single	No	Met	Yes	1.Normal	1.vGood/Exce	No	No	No	No	No	No	No	No	2019	0	1.Never	151031	21.5750718	10.7875359
Male	65+	1.White	1.College Graduate	186+%	3.Kauai	Married/partnered	No	Met	Yes	1.Normal	1.vGood/Exce	No	No	Yes	No	Yes	No	No	No	2019	1	3.Sometimes	151031	17.9929954	8.9964977
Female	55-64	1.White	3.HS or less	186+%	3.Kauai	Married/partnered	No	Met	Yes	2.Overweight	2.Good	No	Yes	Yes	No	Yes	No	Yes	No	2019	1	3.Sometimes	151031	37.8041583	18.90207915
Female	65+	6.Filipino	3.HS or less	0-130%	3.Kauai	Single	No	Did not meet	Yes	1.Normal	3.Fair/poor	No	No	No	No	No	No	No	No	2019	0	1.Never	151031	24.5862545	12.29312725
Male	55-64	4.Japanese	3.HS or less	0-130%	3.Kauai	Single	Yes	Met	Yes	2.Overweight	2.Good	No	No	Yes	No	No	No	No	No	2019	1	3.Sometimes	151031	36.0547983	18.02739915
Female	65+	1.White	1.College Graduate	186+%	3.Kauai	Married/partnered	No	Met	Yes	1.Normal	1.vGood/Exce	No	No	No	No	Yes	No	No	No	2019	0	1.Never	151031	14.4569918	7.2284959
Male	65+	1.White	2.Some College	186+%	3.Kauai	Married/partnered	Yes	Met	Yes	1.Normal	1.vGood/Exce	No	No	Yes	No	No	No	No	No	2019	0	1.Never	151031	33.6335151	16.81675755
Female	65+	1.White	1.College Graduate	186+%	3.Kauai	Single	No	Met	Yes	3.Obese	1.vGood/Exce	No	No	Yes	Yes	Yes	No	No	No	2019	0	1.Never	151031	7.1981928	3.5990964
Male	65+	4.Japanese	2.Some College	186+%	3.Kauai	Married/partnered	Yes	Did not meet	Yes	1.Normal	2.Good	Yes	No	Yes	No	No	No	Yes	No	2019	0	1.Never	151031	23.2844426	11.6422213
Male	55-64	1.White	1.College Graduate	186+%	3.Kauai	Married/partnered	Yes	Did not meet	Yes	2.Overweight	1.vGood/Exce	No	No	No	Yes	No	No	No	No	2019	0	2.Almost never	151031	24.4132833	12.20664165
Male	55-64	Other	1.College Graduate	186+%	4.Maui	Married/partnered	Yes	Met	No	2.Overweight	3.Fair/poor	No	No	No	No	Yes	No	No	No	2019	0	1.Never	151041	59.5991578	29.7995789
Male	65+	1.White	1.College Graduate	186+%	4.Maui	Married/partnered	No	Met	No	3.Obese	1.vGood/Exce	No	No	No	No	No	No	No	No	2019	0	1.Never	151042	112.5811571	56.29057855
Female	65+	1.White	1.College Graduate	186+%	4.Maui	Married/partnered	Yes	Met	Yes	2.Overweight	1.vGood/Exce	No	No	Yes	No	Yes	No	No	No	2019	0	2.Almost never	151041	46.2107509	23.10537545
Female	65+	1.White	1.College Graduate	186+%	4.Maui	Married/partnered	Yes	Met	Yes	1.Normal	1.vGood/Exce	No	No	No	No	No	No	No	No	2019	0	1.Never	151041	11.5526877	5.77634385
Female	55-64	1.White	1.College Graduate	186+%	4.Maui	Married/partnered	No	Met	Yes	3.Obese	2.Good	No	No	Yes	No	Yes	No	Yes	No	2019	0	1.Never	151041	30.2699367	15.13496835
Female	65+	6.Filipino	1.College Graduate	zUnknown	4.Maui	Single	No	Did not meet	Yes	1.Normal	2.Good	No	Yes	Yes	Yes	No	No	No	No	2019	0	1.Never	151041	64.6003334	32.3001667
Female	55-64	4.Japanese	2.Some College	186+%	4.Maui	Married/partnered	Yes	Did not meet	Yes	1.Normal	1.vGood/Exce	No	No	No	No	No	No	No	No	2019	0	1.Never	151041	300.0534252	150.0267126
Female	18-24	6.Filipino	2.Some College	0-130%	4.Maui	Single	Yes	Did not meet	Yes	2.Overweight	2.Good	No	No	No	No	No	No	No	No	2019	0	2.Almost never	151041	137.6602866	68.8301433
Male	18-24	6.Filipino	3.HS or less	0-130%	4.Maui	Single	No	Did not meet	Yes	3.Obese	1.vGood/Exce	No	No	No	No	No	No	No	No	2019	0	1.Never	151042	328.6587458	164.3293729
Female	55-64	4.Japanese	3.HS or less	131-185%	4.Maui	Married/partnered	Yes	Did not meet	Yes	3.Obese	2.Good	No	No	No	No	Yes	No	No	No	2019	0	1.Never	151041	280.6101702	140.3050851
Female	65+	1.White	1.College Graduate	186+%	4.Maui	Single	Yes	Met	Yes	2.Overweight	3.Fair/poor	No	No	Yes	No	Yes	No	Yes	No	2019	0	1.Never	151041	24.9097586	12.4548793
Female	55-64	1.White	1.College Graduate	186+%	4.Maui	Single	Yes	Did not meet	Yes	2.Overweight	3.Fair/poor	Yes	No	Yes	No	No	No	Yes	No	2019	0	1.Never	151041	30.1430399	15.07151995
Female	55-64	1.White	1.College Graduate	186+%	4.Maui	Single	Yes	Did not meet	No	3.Obese	2.Good	Yes	No	No	No	No	No	No	No	2019	0	1.Never	151042	60.3505378	30.1752689
Male	65+	8.AIAN	1.College Graduate	186+%	4.Maui	Single	No	Did not meet	Yes	2.Overweight	2.Good	No	No	No	No	No	No	No	No	2019	0	1.Never	151041	25.1515739	12.57578695
Female	35-44	1.White	2.Some College	0-130%	4.Maui	Married/partnered	Yes	Did not meet	Yes	2.Overweight	2.Good	No	No	No	No	Yes	Yes	No	No	2019	0	1.Never	151041	107.2434238	53.6217119
Male	65+	1.White	1.College Graduate	186+%	4.Maui	Married/partnered	No	Met	Yes	1.Normal	2.Good	No	No	No	No	No	No	No	No	2019	0	2.Almost never	151041	47.2076935	23.60384675
Male	65+	1.White	1.College Graduate	0-130%	4.Maui	Single	Yes	Did not meet	No	2.Overweight	3.Fair/poor	Yes	No	No	No	No	No	No	No	2019	0	1.Never	151041	24.360756	12.180378
Female	65+	1.White	2.Some College	186+%	4.Maui	Single	Yes	Did not meet	Yes	2.Overweight	1.vGood/Exce	Yes	No	Yes	No	No	No	No	No	2019	0	1.Never	151041	24.4767379	12.23836895
Male	55-64	1.White	3.HS or less	131-185%	4.Maui	Single	Yes	Met	No	3.Obese	3.Fair/poor	Yes	Yes	Yes	No	No	No	No	No	2019	1	5.Very often	151042	124.8745378	62.4372689
Female	65+	1.White	1.College Graduate	186+%	4.Maui	Married/partnered	No	Met	Yes	2.Overweight	1.vGood/Exce	Yes	No	No	No	Yes	No	No	No	2019	0	1.Never	151042	92.5203193	46.26015965
Male	65+	1.White	2.Some College	186+%	4.Maui	Single	No	Met	Yes	1.Normal	1.vGood/Exce	No	No	No	No	No	No	No	No	2019	1	3.Sometimes	151041	49.316495	24.6582475
Female	55-64	1.White	1.College Graduate	186+%	4.Maui	Single	No	Met	No	1.Normal	1.vGood/Exce	Yes	No	No	No	No	No	No	No	2019	0	1.Never	151041	14.6654036	7.3327018
Male	65+	1.White	1.College Graduate	186+%	4.Maui	Married/partnered	Yes	Did not meet	Yes	2.Overweight	1.vGood/Exce	No	No	Yes	No	Yes	No	No	No	2019	0	1.Never	151041	47.2076935	23.60384675
Male	65+	1.White	2.Some College	186+%	4.Maui	Single	Yes	Met	Yes	3.Obese	2.Good	No	No	Yes	No	Yes	No	No	No	2019	0	1.Never	151041	216.3090873	108.15454365
Male	65+	4.Japanese	2.Some College	131-185%	4.Maui	Married/partnered	No	Did not meet	Yes	2.Overweight	2.Good	No	Yes	Yes	No	No	No	No	No	2019	1	5.Very often	151041	72.8550905	36.42754525
Male	55-64	1.White	1.College Graduate	zUnknown	4.Maui	Single	Yes	Met	No	1.Normal	1.vGood/Exce	No	No	No	No	No	No	No	No	2019	0	1.Never	151041	31.1166053	15.55830265
Female	55-64	1.White	3.HS or less	186+%	4.Maui	Married/partnered	Yes	Met	Yes	3.Obese	3.Fair/poor	Yes	Yes	Yes	No	Yes	Yes	Yes	Yes	2019	0	1.Never	151041	116.1664131	58.08320655
Female	65+	4.Japanese	3.HS or less	186+%	4.Maui	Married/partnered	No	Met	Yes	3.Obese	2.Good	No	Yes	Yes	No	No	No	No	No	2019	0	1.Never	151041	142.7952185	71.39760925
Male	65+	4.Japanese	3.HS or less	0-130%	4.Maui	Single	Yes	Met	Yes	1.Normal	2.Good	No	No	No	No	Yes	No	No	No	2019	0	2.Almost never	151041	159.7539352	79.8769676
Female	55-64	1.White	2.Some College	131-185%	4.Maui	Married/partnered	No	Met	Yes	3.Obese	3.Fair/poor	No	No	No	No	No	No	No	No	2019	0	1.Never	151042	301.717511	150.8587555
Female	65+	4.Japanese	1.College Graduate	186+%	4.Maui	Married/partnered	No	Met	Yes	1.Normal	2.Good	No	No	No	No	Yes	No	No	No	2019	0	1.Never	151041	78.787246	39.393623
Female	25-34	2.Native Hawaiian	3.HS or less	0-130%	4.Maui	Married/partnered	Yes	Met	Yes	3.Obese	1.vGood/Exce	No	No	No	No	No	No	No	No	2019	0	1.Never	151042	121.0723283	60.53616415
Female	55-64	2.Native Hawaiian	3.HS or less	186+%	4.Maui	Married/partnered	No	Met	Yes	1.Normal	1.vGood/Exce	No	No	No	No	No	No	No	No	2019	1	3.Sometimes	151041	102.2098599	51.10492995
Female	65+	4.Japanese	1.College Graduate	186+%	5.Molokai	Single	No	Did not meet	Yes	3.Obese	3.Fair/poor	No	No	Yes	No	No	Yes	No	No	2019	0	1.Never	151051	15.3084554	7.6542277
Female	65+	2.Native Hawaiian	1.College Graduate	zUnknown	5.Molokai	Single	No	Met	Yes	2.Overweight	2.Good	No	No	Yes	No	Yes	No	Yes	No	2019	0	1.Never	151051	8.8399122	4.4199561
Female	65+	1.White	1.College Graduate	186+%	5.Molokai	Single	Yes	Did not meet	Yes	2.Overweight	1.vGood/Exce	No	No	No	No	No	No	No	No	2019	0	1.Never	151052	13.6323462	6.8161731
Female	45-54	2.Native Hawaiian	3.HS or less	0-130%	5.Molokai	Single	No	Did not meet	Yes	2.Overweight	2.Good	Yes	No	No	No	No	No	Yes	Yes	2019	0	2.Almost never	151051	50.9831362	25.4915681
Female	65+	1.White	1.College Graduate	zUnknown	5.Molokai	Married/partnered	No	Met	Yes	1.Normal	1.vGood/Exce	No	No	No	Yes	No	No	No	No	2019	0	1.Never	151051	8.328408	4.164204
Female	65+	6.Filipino	3.HS or less	186+%	5.Molokai	Single	Yes	Met	Yes	1.Normal	3.Fair/poor	No	Yes	No	No	No	No	No	No	2019	0	1.Never	151051	31.3035935	15.65179675
Male	45-54	1.White	1.College Graduate	131-185%	5.Molokai	Married/partnered	No	Met	No	1.Normal	1.vGood/Exce	No	No	No	No	No	No	No	No	2019	1	4.Often	151051	7.0511859	3.52559295
Female	35-44	3.OPI	3.HS or less	0-130%	5.Molokai	Single	No	Did not meet	Yes	3.Obese	3.Fair/poor	No	No	Yes	No	No	No	No	No	2019	0	1.Never	151051	44.1226317	22.06131585
Female	25-34	2.Native Hawaiian	3.HS or less	0-130%	5.Molokai	Single	Yes	Met	Yes	3.Obese	2.Good	No	No	No	No	No	Yes	No	No	2019	1	3.Sometimes	151051	21.7057748	10.8528874
Female	55-64	1.White	1.College Graduate	131-185%	5.Molokai	Married/partnered	Yes	Met	Yes	4.Underweight	2.Good	No	No	No	No	No	No	No	No	2019	0	1.Never	151051	16.4155339	8.20776695
Male	65+	1.White	1.College Graduate	186+%	5.Molokai	Single	No	Did not meet	Yes	3.Obese	2.Good	No	No	No	No	Yes	No	Yes	No	2019	0	1.Never	151051	9.1725109	4.58625545
Male	65+	2.Native Hawaiian	3.HS or less	131-185%	5.Molokai	Married/partnered	Yes	Met	Yes	2.Overweight	2.Good	No	Yes	Yes	No	No	No	No	No	2019	1	3.Sometimes	151051	6.8492245	3.42461225
Male	65+	1.White	1.College Graduate	186+%	5.Molokai	Single	No	Met	Yes	1.Normal	2.Good	No	No	No	No	No	No	No	No	2019	0	1.Never	151052	5.7807665	2.89038325
Male	65+	1.White	1.College Graduate	186+%	5.Molokai	Single	No	Met	No	1.Normal	2.Good	No	No	No	No	Yes	No	No	No	2019	0	1.Never	151051	4.1220595	2.06102975
Male	65+	1.White	1.College Graduate	186+%	5.Molokai	Single	No	Met	No	1.Normal	1.vGood/Exce	No	No	No	No	No	No	No	No	2019	1	4.Often	151051	9.1725109	4.58625545
Female	65+	1.White	2.Some College	186+%	5.Molokai	Single	Yes	Met	Yes	3.Obese	1.vGood/Exce	Yes	No	Yes	No	No	No	No	No	2019	0	1.Never	151052	13.3953673	6.69768365
Female	65+	1.White	1.College Graduate	186+%	5.Molokai	Single	No	Met	Yes	4.Underweight	1.vGood/Exce	No	No	No	No	No	No	No	No	2019	1	3.Sometimes	151051	8.9788038	4.4894019
Female	65+	2.Native Hawaiian	1.College Graduate	186+%	5.Molokai	Single	Yes	Did not meet	Yes	3.Obese	1.vGood/Exce	No	No	Yes	No	Yes	No	Yes	No	2019	0	1.Never	151051	4.2407543	2.12037715
Female	65+	1.White	2.Some College	0-130%	5.Molokai	Single	Yes	Did not meet	Yes	4.Underweight	3.Fair/poor	No	No	No	No	No	No	Yes	No	2019	0	1.Never	151051	15.3064143	7.65320715
Male	45-54	1.White	2.Some College	186+%	5.Molokai	Married/partnered	No	Met	Yes	2.Overweight	1.vGood/Exce	No	No	No	No	No	No	No	No	2019	0	1.Never	151051	45.9418075	22.97090375
Female	45-54	2.Native Hawaiian	3.HS or less	0-130%	5.Molokai	Single	Yes	Did not meet	Yes	2.Overweight	3.Fair/poor	Yes	No	Yes	No	No	No	Yes	No	2019	0	1.Never	151052	56.8163922	28.4081961
Male	65+	2.Native Hawaiian	3.HS or less	186+%	6.Lanai	Married/partnered	Yes	Met	Yes	2.Overweight	3.Fair/poor	No	No	No	No	No	No	No	No	2019	0	1.Never	151061	15.2410674	7.6205337
Female	35-44	1.White	1.College Graduate	186+%	6.Lanai	Married/partnered	No	Did not meet	Yes	3.Obese	1.vGood/Exce	No	No	No	No	No	No	No	No	2019	0	1.Never	151061	19.4774214	9.7387107
Female	55-64	2.Native Hawaiian	3.HS or less	131-185%	6.Lanai	Single	Yes	Did not meet	Yes	3.Obese	3.Fair/poor	No	Yes	Yes	Yes	No	No	Yes	No	2019	0	1.Never	151061	7.610983	3.8054915
Male	65+	1.White	2.Some College	186+%	6.Lanai	Single	Yes	Did not meet	No	2.Overweight	2.Good	No	No	Yes	No	No	No	No	No	2019	1	3.Sometimes	151061	16.4195106	8.2097553
Female	65+	6.Filipino	3.HS or less	0-130%	6.Lanai	Married/partnered	No	Met	No	1.Normal	1.vGood/Exce	No	No	No	No	No	No	No	No	2019	0	1.Never	151062	49.3777287	24.68886435
Female	65+	3.OPI	2.Some College	0-130%	6.Lanai	Single	Yes	Met	No	1.Normal	2.Good	No	Yes	No	No	Yes	No	No	No	2019	0	1.Never	151061	18.2881604	9.1440802
Female	65+	1.White	1.College Graduate	131-185%	6.Lanai	Married/partnered	No	Met	Yes	2.Overweight	2.Good	No	No	No	No	No	Yes	No	No	2019	0	1.Never	151061	9.3965205	4.69826025
Male	55-64	1.White	1.College Graduate	186+%	6.Lanai	Married/partnered	No	Met	Yes	2.Overweight	1.vGood/Exce	No	No	Yes	No	No	No	No	No	2019	1	3.Sometimes	151061	10.8675888	5.4337944
Female	65+	2.Native Hawaiian	3.HS or less	0-130%	6.Lanai	Single	No	zUnknown	Yes	1.Normal	2.Good	No	Yes	Yes	No	No	No	No	No	2019	0	1.Never	151061	6.5546173	3.27730865
Female	55-64	2.Native Hawaiian	1.College Graduate	186+%	1.Oahu	Married/partnered	Yes	Did not meet	Yes	2.Overweight	3.Fair/poor	No	No	No	No	No	No	No	No	2019	0	1.Never	152019	92.8330973	46.41654865
Male	45-54	2.Native Hawaiian	3.HS or less	0-130%	1.Oahu	Married/partnered	Yes	zUnknown	Yes	3.Obese	3.Fair/poor	No	Yes	Yes	No	Yes	No	No	No	2019	1	3.Sometimes	152019	226.6540806	113.3270403
Male	45-54	8.AIAN	3.HS or less	186+%	1.Oahu	Married/partnered	Yes	Did not meet	Yes	2.Overweight	2.Good	No	No	No	No	Yes	No	No	No	2019	0	2.Almost never	152019	226.6540806	113.3270403
Male	65+	1.White	1.College Graduate	186+%	1.Oahu	Married/partnered	Yes	Did not meet	Yes	2.Overweight	1.vGood/Exce	No	No	Yes	No	No	No	No	No	2019	0	1.Never	152019	34.5834531	17.29172655
Male	65+	Other	3.HS or less	186+%	1.Oahu	Married/partnered	Yes	Met	Yes	3.Obese	1.vGood/Exce	No	No	No	No	Yes	No	No	No	2019	1	4.Often	152019	294.8115766	147.4057883
Female	25-34	7.Other Asian	1.College Graduate	186+%	1.Oahu	Single	No	Met	Yes	3.Obese	2.Good	No	No	No	No	No	No	No	No	2019	0	1.Never	152019	150.6868612	75.3434306
Male	65+	1.White	1.College Graduate	186+%	1.Oahu	Married/partnered	Yes	Met	Yes	2.Overweight	1.vGood/Exce	No	No	Yes	No	Yes	No	No	No	2019	1	3.Sometimes	152019	53.3542319	26.67711595
Male	65+	1.White	1.College Graduate	186+%	1.Oahu	Married/partnered	No	Did not meet	Yes	1.Normal	1.vGood/Exce	No	No	No	No	No	No	No	No	2019	0	1.Never	152019	118.7251854	59.3625927
Male	45-54	4.Japanese	1.College Graduate	186+%	1.Oahu	Single	No	Met	Yes	3.Obese	2.Good	No	No	No	No	No	No	No	No	2019	0	1.Never	152019	178.6727848	89.3363924
Male	35-44	2.Native Hawaiian	3.HS or less	0-130%	1.Oahu	Married/partnered	Yes	Did not meet	Yes	3.Obese	1.vGood/Exce	No	No	No	No	No	No	No	No	2019	1	3.Sometimes	152019	201.3288152	100.6644076
Male	45-54	1.White	3.HS or less	186+%	1.Oahu	Married/partnered	Yes	Met	Yes	3.Obese	2.Good	No	No	Yes	No	No	No	No	No	2019	1	4.Often	152019	409.7799297	204.88996485
Male	45-54	7.Other Asian	3.HS or less	131-185%	1.Oahu	Married/partnered	Yes	Did not meet	No	2.Overweight	2.Good	No	No	No	No	No	No	No	No	2019	0	1.Never	152019	325.192572	162.596286
Male	45-54	1.White	3.HS or less	186+%	1.Oahu	Single	Yes	Did not meet	Yes	3.Obese	1.vGood/Exce	No	Yes	Yes	No	No	No	No	No	2019	1	3.Sometimes	152019	141.8391238	70.9195619
Female	65+	1.White	1.College Graduate	186+%	1.Oahu	Married/partnered	No	Met	Yes	2.Overweight	1.vGood/Exce	No	No	No	No	No	No	No	No	2019	0	1.Never	152019	106.2411916	53.1205958
Female	55-64	3.OPI	2.Some College	186+%	1.Oahu	Single	Yes	Met	Yes	2.Overweight	1.vGood/Exce	No	No	No	No	No	No	No	No	2019	0	1.Never	152019	235.5388092	117.7694046
Female	35-44	2.Native Hawaiian	1.College Graduate	0-130%	1.Oahu	Single	Yes	Met	Yes	1.Normal	2.Good	Yes	No	No	No	No	Yes	No	No	2019	0	1.Never	152019	80.1411007	40.07055035
Female	55-64	6.Filipino	3.HS or less	0-130%	1.Oahu	Married/partnered	No	Did not meet	No	1.Normal	3.Fair/poor	No	No	Yes	No	Yes	No	No	No	2019	0	1.Never	152019	432.8627273	216.43136365
Male	18-24	7.Other Asian	1.College Graduate	131-185%	1.Oahu	Single	No	Met	Yes	4.Underweight	2.Good	No	No	No	No	No	No	No	No	2019	0	1.Never	152019	126.0589915	63.02949575
Female	35-44	2.Native Hawaiian	3.HS or less	0-130%	1.Oahu	Married/partnered	Yes	Met	No	3.Obese	2.Good	No	Yes	Yes	No	Yes	Yes	No	No	2019	0	1.Never	152019	145.2489657	72.62448285
Male	18-24	7.Other Asian	3.HS or less	0-130%	1.Oahu	Single	No	Met	Yes	2.Overweight	1.vGood/Exce	No	No	No	No	No	No	No	No	2019	0	1.Never	152019	228.4712584	114.2356292
Male	25-34	4.Japanese	3.HS or less	186+%	1.Oahu	Married/partnered	Yes	Did not meet	Yes	3.Obese	2.Good	No	No	No	No	No	Yes	No	No	2019	0	1.Never	152019	323.6713638	161.8356819
Female	55-64	2.Native Hawaiian	1.College Graduate	zUnknown	1.Oahu	Single	No	Did not meet	Yes	1.Normal	1.vGood/Exce	No	No	No	No	No	No	No	No	2019	0	1.Never	152019	44.9764679	22.48823395
Male	45-54	1.White	2.Some College	186+%	1.Oahu	Single	Yes	Did not meet	Yes	1.Normal	1.vGood/Exce	No	No	No	No	No	No	No	No	2019	1	5.Very often	152019	337.4933386	168.7466693
Female	65+	4.Japanese	3.HS or less	186+%	1.Oahu	Married/partnered	No	Did not meet	Yes	3.Obese	2.Good	No	No	No	No	Yes	No	Yes	No	2019	0	1.Never	152019	355.9711215	177.98556075
Male	65+	1.White	1.College Graduate	186+%	1.Oahu	Married/partnered	Yes	Met	Yes	1.Normal	1.vGood/Exce	No	No	No	No	No	No	No	No	2019	1	3.Sometimes	152019	76.955974	38.477987
Female	45-54	9.Black	3.HS or less	186+%	1.Oahu	Single	No	Met	Yes	2.Overweight	2.Good	No	No	No	No	No	No	No	No	2019	0	1.Never	152019	376.281945	188.1409725
Male	25-34	1.White	3.HS or less	186+%	1.Oahu	Single	Yes	Did not meet	Yes	2.Overweight	1.vGood/Exce	No	No	No	No	No	No	No	No	2019	0	2.Almost never	152019	351.9168992	175.9584496
Female	65+	5.Chinese	1.College Graduate	186+%	1.Oahu	Married/partnered	No	Met	Yes	1.Normal	1.vGood/Exce	No	No	Yes	No	No	Yes	No	No	2019	0	1.Never	152019	77.1818091	38.59090455
Male	55-64	2.Native Hawaiian	2.Some College	186+%	1.Oahu	Married/partnered	No	Met	Yes	3.Obese	1.vGood/Exce	Yes	No	Yes	No	No	No	No	No	2019	1	3.Sometimes	152019	221.5508404	110.7754202
Female	45-54	1.White	1.College Graduate	131-185%	1.Oahu	Married/partnered	No	Did not meet	Yes	3.Obese	2.Good	Yes	Yes	Yes	No	Yes	No	Yes	No	2019	0	1.Never	152019	162.9302717	81.46513585
Female	65+	1.White	1.College Graduate	zUnknown	1.Oahu	Single	No	Did not meet	Yes	1.Normal	2.Good	No	No	Yes	No	No	No	No	No	2019	0	1.Never	152019	81.8299476	40.9149738
Female	65+	8.AIAN	3.HS or less	0-130%	1.Oahu	Single	No	Did not meet	Yes	2.Overweight	3.Fair/poor	No	No	Yes	No	Yes	Yes	No	No	2019	0	1.Never	152019	113.9449374	56.9724687
Male	25-34	3.OPI	3.HS or less	186+%	1.Oahu	Married/partnered	Yes	Did not meet	Yes	3.Obese	1.vGood/Exce	No	No	No	No	No	No	No	No	2019	1	5.Very often	152019	607.1431127	303.57155635
Male	55-64	4.Japanese	1.College Graduate	186+%	2.Hawaii	Married/partnered	Yes	Met	Yes	3.Obese	1.vGood/Exce	No	No	Yes	No	No	No	No	No	2019	0	2.Almost never	152019	98.3150023	49.15750115
Female	65+	4.Japanese	3.HS or less	186+%	1.Oahu	Married/partnered	No	Met	Yes	2.Overweight	1.vGood/Exce	No	No	No	No	Yes	No	Yes	No	2019	0	1.Never	152019	355.9711215	177.98556075
Female	35-44	7.Other Asian	2.Some College	186+%	1.Oahu	Single	No	Did not meet	Yes	2.Overweight	2.Good	No	No	No	No	No	No	No	No	2019	0	1.Never	152019	253.1082854	126.5541427
Female	18-24	7.Other Asian	3.HS or less	131-185%	1.Oahu	Single	Yes	zUnknown	Yes	1.Normal	1.vGood/Exce	No	No	No	No	No	No	No	No	2019	1	3.Sometimes	152019	230.9170757	115.45853785
Male	55-64	4.Japanese	3.HS or less	186+%	1.Oahu	Single	No	Did not meet	Yes	2.Overweight	1.vGood/Exce	No	No	No	No	No	No	No	No	2019	1	4.Often	152019	78.9739774	39.4869887
Male	55-64	2.Native Hawaiian	3.HS or less	186+%	1.Oahu	Single	Yes	zUnknown	Yes	2.Overweight	3.Fair/poor	No	Yes	Yes	No	Yes	No	No	No	2019	1	3.Sometimes	152019	85.4997738	42.7498869
Female	25-34	7.Other Asian	1.College Graduate	186+%	1.Oahu	Married/partnered	No	zUnknown	Yes	1.Normal	1.vGood/Exce	No	No	No	No	No	No	No	No	2019	0	1.Never	152019	211.8053867	105.90269335
Female	55-64	1.White	2.Some College	186+%	2.Hawaii	Married/partnered	Yes	Did not meet	Yes	3.Obese	1.vGood/Exce	Yes	No	Yes	No	Yes	No	No	No	2019	0	1.Never	152019	45.9815395	22.99076975
Male	45-54	1.White	1.College Graduate	186+%	1.Oahu	Married/partnered	No	Met	Yes	1.Normal	1.vGood/Exce	No	No	No	No	No	No	No	No	2019	0	1.Never	152019	149.6309057	74.81545285
Female	35-44	7.Other Asian	1.College Graduate	186+%	1.Oahu	Single	No	Met	Yes	1.Normal	2.Good	No	No	Yes	No	No	No	No	No	2019	0	1.Never	152019	290.6212853	145.31064265
Female	55-64	7.Other Asian	1.College Graduate	zUnknown	1.Oahu	Married/partnered	No	Met	Yes	2.Overweight	2.Good	No	No	Yes	No	No	No	No	No	2019	0	1.Never	152019	238.8319618	119.4159809
Male	35-44	1.White	1.College Graduate	186+%	1.Oahu	Married/partnered	No	Met	Yes	1.Normal	1.vGood/Exce	No	No	No	No	No	No	No	No	2019	1	4.Often	152019	228.0148997	114.00744985
Male	25-34	1.White	1.College Graduate	186+%	1.Oahu	Single	No	Met	Yes	2.Overweight	2.Good	No	No	No	No	No	Yes	No	No	2019	0	1.Never	152019	194.1701101	97.08505505
Male	45-54	1.White	1.College Graduate	186+%	1.Oahu	Married/partnered	Yes	Met	Yes	4.Underweight	2.Good	No	No	No	No	No	No	No	No	2019	0	1.Never	152019	209.4394332	104.7197166
Female	25-34	3.OPI	3.HS or less	131-185%	1.Oahu	Single	Yes	Did not meet	Yes	2.Overweight	3.Fair/poor	No	Yes	Yes	No	No	Yes	No	No	2019	0	1.Never	152019	1095.813164	547.906582
Female	65+	7.Other Asian	1.College Graduate	0-130%	1.Oahu	Married/partnered	No	Did not meet	Yes	3.Obese	3.Fair/poor	No	Yes	Yes	No	Yes	No	Yes	No	2019	0	1.Never	152019	122.7020415	61.35102075
Female	55-64	7.Other Asian	1.College Graduate	zUnknown	1.Oahu	Married/partnered	No	Met	Yes	2.Overweight	1.vGood/Exce	No	No	Yes	No	No	No	No	No	2019	0	1.Never	152019	170.6299631	85.31498155
Male	65+	1.White	1.College Graduate	186+%	1.Oahu	Married/partnered	Yes	Met	Yes	2.Overweight	2.Good	No	No	No	No	No	No	No	No	2019	0	2.Almost never	152019	107.7158192	53.8579096
Male	65+	1.White	1.College Graduate	186+%	1.Oahu	Married/partnered	Yes	Met	Yes	2.Overweight	1.vGood/Exce	No	No	No	No	No	No	No	No	2019	0	1.Never	152019	107.7158192	53.8579096
Male	65+	4.Japanese	1.College Graduate	186+%	1.Oahu	Married/partnered	Yes	Met	Yes	2.Overweight	2.Good	No	No	No	No	Yes	No	No	No	2019	1	3.Sometimes	152019	179.2875596	89.6437798
Female	65+	2.Native Hawaiian	2.Some College	0-130%	2.Hawaii	Single	Yes	Met	No	3.Obese	2.Good	No	Yes	No	No	No	No	No	No	2019	0	1.Never	152019	116.2822245	58.14111225
Female	55-64	1.White	2.Some College	186+%	1.Oahu	Single	No	Did not meet	Yes	3.Obese	3.Fair/poor	Yes	No	Yes	Yes	Yes	Yes	Yes	Yes	2019	0	1.Never	152019	99.1048079	49.55240395
Male	35-44	7.Other Asian	2.Some College	186+%	1.Oahu	Married/partnered	Yes	Met	Yes	2.Overweight	2.Good	Yes	No	Yes	No	No	Yes	No	No	2019	1	3.Sometimes	152019	532.1109376	266.0554688
Male	55-64	4.Japanese	2.Some College	0-130%	1.Oahu	Single	Yes	Met	Yes	2.Overweight	3.Fair/poor	Yes	No	No	No	Yes	No	No	No	2019	1	3.Sometimes	152019	147.9420206	73.9710103
Male	35-44	3.OPI	2.Some College	186+%	1.Oahu	Married/partnered	No	Met	Yes	2.Overweight	2.Good	No	No	No	No	No	No	No	No	2019	0	1.Never	152019	370.8729095	185.43645475
Female	55-64	2.Native Hawaiian	1.College Graduate	186+%	1.Oahu	Married/partnered	No	Did not meet	Yes	1.Normal	1.vGood/Exce	No	No	No	No	No	No	No	No	2019	0	1.Never	152019	92.8330973	46.41654865
Male	65+	1.White	1.College Graduate	186+%	2.Hawaii	Single	Yes	Met	Yes	3.Obese	1.vGood/Exce	No	No	No	Yes	No	No	No	No	2019	0	1.Never	152019	65.9932051	32.99660255
Female	35-44	7.Other Asian	2.Some College	0-130%	1.Oahu	Single	Yes	Met	Yes	1.Normal	2.Good	No	No	No	No	No	No	No	No	2019	0	1.Never	152019	383.552189	191.7760945
Male	25-34	1.White	1.College Graduate	186+%	2.Hawaii	Married/partnered	No	Met	Yes	1.Normal	2.Good	No	No	No	No	No	No	No	No	2019	0	1.Never	152019	178.5882904	89.2941452
Male	55-64	1.White	1.College Graduate	186+%	1.Oahu	Married/partnered	No	Met	Yes	3.Obese	2.Good	No	No	No	No	Yes	No	No	No	2019	1	3.Sometimes	152019	146.0447548	73.0223774
Male	45-54	7.Other Asian	1.College Graduate	186+%	1.Oahu	Single	No	Met	Yes	1.Normal	1.vGood/Exce	No	No	No	No	No	No	No	No	2019	0	2.Almost never	152019	86.9291388	43.4645694
Male	45-54	3.OPI	1.College Graduate	131-185%	1.Oahu	Married/partnered	Yes	Met	Yes	1.Normal	1.vGood/Exce	No	No	Yes	No	Yes	No	No	No	2019	0	1.Never	152019	125.0563638	62.5281819
Female	45-54	4.Japanese	1.College Graduate	186+%	1.Oahu	Married/partnered	No	Met	Yes	1.Normal	2.Good	No	No	Yes	No	No	No	No	No	2019	0	1.Never	152019	209.1471998	104.5735999
Male	65+	7.Other Asian	1.College Graduate	131-185%	1.Oahu	Married/partnered	No	Did not meet	Yes	3.Obese	3.Fair/poor	No	No	Yes	No	Yes	No	Yes	No	2019	0	1.Never	152019	52.224664	26.112332
Male	45-54	1.White	1.College Graduate	186+%	1.Oahu	Married/partnered	No	Did not meet	Yes	3.Obese	2.Good	No	No	Yes	No	Yes	No	Yes	No	2019	0	1.Never	152019	149.6309057	74.81545285
Female	55-64	7.Other Asian	1.College Graduate	131-185%	1.Oahu	Single	No	Met	Yes	1.Normal	2.Good	No	No	No	No	No	No	No	No	2019	0	1.Never	152019	169.9146525	84.95732625
Male	35-44	7.Other Asian	1.College Graduate	zUnknown	1.Oahu	Married/partnered	No	Met	Yes	3.Obese	1.vGood/Exce	No	No	No	No	No	No	No	No	2019	0	1.Never	152019	111.0831515	55.54157575
Female	45-54	3.OPI	1.College Graduate	186+%	1.Oahu	Married/partnered	No	Met	Yes	3.Obese	3.Fair/poor	No	No	No	No	No	No	No	No	2019	0	1.Never	152019	179.6350469	89.81752345
Male	35-44	1.White	1.College Graduate	186+%	1.Oahu	Single	Yes	Did not meet	No	1.Normal	1.vGood/Exce	No	No	No	No	No	No	No	No	2019	0	2.Almost never	152019	155.2770769	77.63853845
Male	65+	1.White	2.Some College	186+%	2.Hawaii	Married/partnered	Yes	Met	Yes	3.Obese	3.Fair/poor	No	No	Yes	No	Yes	No	Yes	Yes	2019	0	1.Never	152019	118.6303083	59.31515415
Male	35-44	3.OPI	3.HS or less	186+%	1.Oahu	Married/partnered	Yes	Did not meet	No	3.Obese	3.Fair/poor	No	Yes	No	No	No	Yes	No	No	2019	1	3.Sometimes	152019	201.3288152	100.6644076
Female	35-44	1.White	1.College Graduate	zUnknown	1.Oahu	Single	No	zUnknown	Yes	4.Underweight	1.vGood/Exce	No	No	No	No	No	No	No	No	2019	0	1.Never	152019	245.108347	122.5541735
Female	65+	1.White	1.College Graduate	186+%	1.Oahu	Married/partnered	No	Met	Yes	4.Underweight	2.Good	No	Yes	No	No	Yes	No	Yes	No	2019	0	1.Never	152019	106.2411916	53.1205958
Female	65+	6.Filipino	3.HS or less	0-130%	1.Oahu	Single	No	Met	Yes	1.Normal	1.vGood/Exce	No	No	No	No	No	No	No	No	2019	0	1.Never	152019	790.6030446	395.3015223
Female	18-24	2.Native Hawaiian	3.HS or less	0-130%	1.Oahu	Married/partnered	Yes	Did not meet	Yes	4.Underweight	1.vGood/Exce	Yes	No	No	No	No	Yes	No	No	2019	1	3.Sometimes	152019	265.6213038	132.8106519
Male	55-64	7.Other Asian	2.Some College	186+%	1.Oahu	Married/partnered	No	Met	Yes	2.Overweight	2.Good	No	Yes	Yes	No	Yes	No	Yes	No	2019	1	5.Very often	152019	427.4114871	213.70574355
Female	35-44	2.Native Hawaiian	1.College Graduate	186+%	1.Oahu	Married/partnered	No	Did not meet	Yes	2.Overweight	1.vGood/Exce	No	No	No	No	Yes	No	No	No	2019	0	1.Never	152019	250.6633859	125.33169295
Female	45-54	6.Filipino	1.College Graduate	186+%	1.Oahu	Married/partnered	No	Met	Yes	1.Normal	1.vGood/Exce	No	No	No	No	Yes	No	No	No	2019	0	1.Never	152019	209.1471998	104.5735999
Female	35-44	4.Japanese	1.College Graduate	186+%	1.Oahu	Married/partnered	No	Met	Yes	2.Overweight	1.vGood/Exce	No	No	No	No	No	No	No	No	2019	0	1.Never	152019	291.8447494	145.9223747
Male	18-24	7.Other Asian	3.HS or less	0-130%	1.Oahu	Married/partnered	No	Did not meet	No	2.Overweight	2.Good	No	No	No	No	No	No	No	No	2019	0	1.Never	152019	321.1391017	160.56955085
Female	45-54	6.Filipino	1.College Graduate	131-185%	1.Oahu	Single	No	Did not meet	Yes	1.Normal	1.vGood/Exce	No	No	No	No	No	No	No	No	2019	0	1.Never	152019	101.3291873	50.66459365
Male	18-24	7.Other Asian	2.Some College	0-130%	1.Oahu	Single	No	Did not meet	Yes	1.Normal	1.vGood/Exce	Yes	No	No	No	No	No	No	No	2019	0	1.Never	152019	244.3018497	122.15092485
Male	55-64	7.Other Asian	3.HS or less	0-130%	1.Oahu	Married/partnered	No	Met	Yes	3.Obese	2.Good	No	Yes	Yes	No	No	No	No	No	2019	0	1.Never	152019	285.5708402	142.7854201
Female	35-44	7.Other Asian	1.College Graduate	186+%	1.Oahu	Married/partnered	No	Met	Yes	1.Normal	3.Fair/poor	Yes	No	No	No	No	No	No	No	2019	0	1.Never	152019	291.8447494	145.9223747
Female	25-34	3.OPI	2.Some College	131-185%	1.Oahu	Married/partnered	No	Did not meet	Yes	3.Obese	3.Fair/poor	No	No	No	No	No	No	No	No	2019	0	1.Never	152019	303.3592324	151.6796162
Female	25-34	2.Native Hawaiian	1.College Graduate	zUnknown	1.Oahu	Single	No	Met	No	3.Obese	3.Fair/poor	No	No	No	No	No	No	No	No	2019	0	2.Almost never	152019	155.8762053	77.93810265
Male	65+	4.Japanese	1.College Graduate	186+%	1.Oahu	Single	Yes	Did not meet	Yes	2.Overweight	1.vGood/Exce	No	No	Yes	No	No	No	No	No	2019	1	3.Sometimes	152019	161.9803461	80.99017305
Female	35-44	1.White	1.College Graduate	186+%	1.Oahu	Married/partnered	No	Met	Yes	2.Overweight	1.vGood/Exce	No	No	No	No	No	No	No	No	2019	1	4.Often	152019	227.3534829	113.67674145
Female	65+	1.White	1.College Graduate	186+%	1.Oahu	Single	Yes	Met	Yes	1.Normal	2.Good	Yes	No	No	No	Yes	No	No	No	2019	0	1.Never	152019	81.8299476	40.9149738
Male	65+	4.Japanese	2.Some College	186+%	1.Oahu	Married/partnered	Yes	Met	Yes	1.Normal	3.Fair/poor	No	Yes	No	No	Yes	No	No	No	2019	1	3.Sometimes	152019	315.2388356	157.6194178
Female	35-44	1.White	3.HS or less	186+%	1.Oahu	Single	Yes	Did not meet	Yes	2.Overweight	1.vGood/Exce	No	No	No	No	No	Yes	No	No	2019	0	1.Never	152019	184.3999962	92.1999981
Male	55-64	1.White	2.Some College	0-130%	1.Oahu	Single	Yes	Did not meet	No	4.Underweight	3.Fair/poor	Yes	No	No	Yes	No	Yes	Yes	No	2019	0	1.Never	152019	97.968001	48.9840005
Male	45-54	6.Filipino	2.Some College	186+%	1.Oahu	Married/partnered	Yes	Did not meet	Yes	2.Overweight	1.vGood/Exce	No	No	No	No	Yes	Yes	No	No	2019	0	1.Never	152019	486.7130015	243.35650075
Female	18-24	3.OPI	3.HS or less	0-130%	1.Oahu	Single	No	Did not meet	Yes	3.Obese	1.vGood/Exce	No	No	No	No	No	No	No	No	2019	1	4.Often	152019	265.6213038	132.8106519
Male	55-64	4.Japanese	1.College Graduate	186+%	1.Oahu	Married/partnered	No	Met	Yes	3.Obese	2.Good	No	No	Yes	Yes	No	No	No	No	2019	1	3.Sometimes	152019	157.5636794	78.7818397
Male	55-64	1.White	1.College Graduate	186+%	1.Oahu	Single	Yes	Met	Yes	2.Overweight	1.vGood/Exce	No	No	No	No	No	No	No	No	2019	0	1.Never	152019	103.9021058	51.9510529
Male	65+	1.White	1.College Graduate	186+%	1.Oahu	Married/partnered	No	Met	Yes	1.Normal	3.Fair/poor	No	No	Yes	No	No	No	Yes	Yes	2019	0	1.Never	152019	107.7158192	53.8579096
Male	25-34	1.White	3.HS or less	131-185%	1.Oahu	Single	Yes	zUnknown	Yes	3.Obese	1.vGood/Exce	No	No	No	No	No	No	No	No	2019	0	1.Never	152019	533.2835976	266.6417988
Male	25-34	5.Chinese	1.College Graduate	186+%	1.Oahu	Single	No	Met	Yes	1.Normal	1.vGood/Exce	No	No	No	No	No	No	No	No	2019	0	1.Never	152019	127.5878688	63.7939344
Female	55-64	6.Filipino	3.HS or less	0-130%	1.Oahu	Married/partnered	No	Did not meet	Yes	1.Normal	1.vGood/Exce	No	No	No	No	No	No	No	No	2019	1	3.Sometimes	152019	432.8627273	216.43136365
Male	55-64	7.Other Asian	1.College Graduate	186+%	1.Oahu	Married/partnered	No	Did not meet	Yes	1.Normal	3.Fair/poor	No	No	No	Yes	No	Yes	No	No	2019	0	1.Never	152019	220.5429925	110.27149625
Male	45-54	4.Japanese	1.College Graduate	186+%	1.Oahu	Married/partnered	No	Did not meet	Yes	2.Overweight	1.vGood/Exce	No	No	Yes	No	No	No	No	No	2019	0	1.Never	152019	251.1423888	125.5711944
Female	65+	7.Other Asian	1.College Graduate	186+%	1.Oahu	Single	Yes	Did not meet	Yes	1.Normal	2.Good	No	No	Yes	No	Yes	No	No	No	2019	0	1.Never	152019	185.1592561	92.57962805
Male	55-64	1.White	3.HS or less	186+%	1.Oahu	Married/partnered	Yes	Met	Yes	3.Obese	2.Good	No	No	Yes	No	Yes	No	No	No	2019	0	1.Never	152019	189.106545	94.5532725
Female	18-24	2.Native Hawaiian	2.Some College	186+%	1.Oahu	Married/partnered	No	Did not meet	Yes	3.Obese	1.vGood/Exce	Yes	No	No	No	No	Yes	No	No	2019	0	1.Never	152019	347.0666188	173.5333094
Male	65+	1.White	1.College Graduate	186+%	1.Oahu	Single	No	zUnknown	Yes	3.Obese	2.Good	No	No	No	Yes	No	No	No	No	2019	0	1.Never	152019	37.2842013	18.64210065
Female	65+	1.White	1.College Graduate	186+%	1.Oahu	Married/partnered	No	Met	Yes	1.Normal	1.vGood/Exce	No	No	No	No	No	No	No	No	2019	0	1.Never	152019	106.2411916	53.1205958
Female	35-44	1.White	1.College Graduate	0-130%	2.Hawaii	Married/partnered	Yes	Did not meet	No	3.Obese	3.Fair/poor	Yes	Yes	No	No	Yes	No	Yes	Yes	2019	0	1.Never	152019	59.4462425	29.72312125
Male	45-54	4.Japanese	3.HS or less	186+%	1.Oahu	Married/partnered	Yes	Met	Yes	1.Normal	1.vGood/Exce	No	No	No	No	No	No	No	No	2019	0	1.Never	152019	146.1391688	73.0695844
Female	55-64	1.White	3.HS or less	zUnknown	1.Oahu	Single	No	Did not meet	Yes	1.Normal	3.Fair/poor	No	No	Yes	No	Yes	No	Yes	No	2019	0	1.Never	152019	92.6828847	46.34144235
Female	45-54	7.Other Asian	1.College Graduate	zUnknown	1.Oahu	Married/partnered	No	zUnknown	Yes	1.Normal	1.vGood/Exce	No	No	No	No	Yes	No	No	No	2019	0	1.Never	152019	209.1471998	104.5735999
Male	45-54	1.White	1.College Graduate	186+%	1.Oahu	Married/partnered	Yes	Met	Yes	2.Overweight	2.Good	No	No	No	No	No	No	No	No	2019	1	4.Often	152019	209.4394332	104.7197166
Female	65+	4.Japanese	1.College Graduate	131-185%	1.Oahu	Married/partnered	Yes	Met	Yes	1.Normal	1.vGood/Exce	No	No	No	No	No	No	No	No	2019	0	1.Never	152019	171.7469123	85.87345615
Male	55-64	1.White	1.College Graduate	186+%	1.Oahu	Married/partnered	No	Did not meet	Yes	3.Obese	1.vGood/Exce	No	No	Yes	No	No	No	No	No	2019	0	1.Never	152019	104.3395152	52.1697576
Male	55-64	1.White	1.College Graduate	186+%	1.Oahu	Married/partnered	Yes	Met	Yes	3.Obese	2.Good	No	No	Yes	No	No	No	No	No	2019	1	3.Sometimes	152019	104.3395152	52.1697576
Female	65+	1.White	1.College Graduate	186+%	1.Oahu	Single	Yes	Met	Yes	1.Normal	1.vGood/Exce	No	No	No	No	No	No	No	No	2019	0	1.Never	152019	114.5379543	57.26897715
Female	65+	4.Japanese	1.College Graduate	186+%	1.Oahu	Single	Yes	Did not meet	Yes	4.Underweight	2.Good	No	No	No	No	No	No	No	No	2019	0	1.Never	152019	139.7318493	69.86592465
Female	45-54	1.White	1.College Graduate	186+%	1.Oahu	Married/partnered	Yes	zUnknown	Yes	1.Normal	1.vGood/Exce	No	No	No	No	No	No	No	No	2019	0	1.Never	152019	162.9302717	81.46513585
Male	45-54	7.Other Asian	1.College Graduate	186+%	1.Oahu	Married/partnered	Yes	Did not meet	No	2.Overweight	1.vGood/Exce	No	No	No	No	No	No	No	No	2019	0	1.Never	152019	251.1423888	125.5711944
Female	65+	1.White	2.Some College	186+%	1.Oahu	Married/partnered	Yes	Did not meet	Yes	1.Normal	1.vGood/Exce	No	No	Yes	No	No	No	No	No	2019	0	1.Never	152019	205.8950282	102.9475141
Female	25-34	1.White	1.College Graduate	186+%	1.Oahu	Married/partnered	No	Met	Yes	1.Normal	2.Good	Yes	No	No	No	No	Yes	No	No	2019	0	1.Never	152019	299.8450089	149.92250445
Female	55-64	4.Japanese	1.College Graduate	186+%	1.Oahu	Married/partnered	Yes	Met	Yes	1.Normal	1.vGood/Exce	No	No	No	No	No	No	No	No	2019	0	1.Never	152019	238.8319618	119.4159809
Female	55-64	6.Filipino	3.HS or less	0-130%	1.Oahu	Married/partnered	No	Met	Yes	4.Underweight	3.Fair/poor	No	No	No	No	No	No	No	No	2019	0	1.Never	152019	432.8627273	216.43136365
Male	18-24	2.Native Hawaiian	3.HS or less	0-130%	1.Oahu	Single	No	Met	Yes	1.Normal	1.vGood/Exce	No	No	No	No	No	Yes	No	No	2019	1	5.Very often	152019	268.4460815	134.22304075
Female	25-34	3.OPI	3.HS or less	zUnknown	1.Oahu	Married/partnered	Yes	Did not meet	Yes	2.Overweight	2.Good	No	No	No	No	No	Yes	No	No	2019	0	1.Never	152019	283.7017634	141.8508817
Male	55-64	6.Filipino	3.HS or less	zUnknown	1.Oahu	Married/partnered	No	Did not meet	Yes	1.Normal	2.Good	No	No	Yes	No	Yes	No	No	No	2019	0	1.Never	152019	128.3334517	64.16672585
Female	65+	1.White	1.College Graduate	186+%	2.Hawaii	Married/partnered	No	Met	Yes	4.Underweight	2.Good	No	No	No	No	Yes	No	No	No	2019	0	1.Never	152029	54.2212592	27.1106296
Female	55-64	4.Japanese	2.Some College	0-130%	2.Hawaii	Single	Yes	Did not meet	Yes	3.Obese	2.Good	No	Yes	Yes	No	No	No	Yes	Yes	2019	0	1.Never	152029	64.1402549	32.07012745
Female	35-44	7.Other Asian	1.College Graduate	186+%	2.Hawaii	Married/partnered	Yes	Did not meet	Yes	1.Normal	1.vGood/Exce	No	No	No	No	No	No	No	No	2019	0	1.Never	152029	81.6667132	40.8333566
Female	35-44	6.Filipino	1.College Graduate	186+%	2.Hawaii	Single	No	Did not meet	No	1.Normal	2.Good	No	No	No	No	No	No	No	No	2019	0	1.Never	152029	55.6146485	27.80732425
Male	18-24	1.White	3.HS or less	131-185%	2.Hawaii	Married/partnered	No	Met	Yes	1.Normal	1.vGood/Exce	No	No	No	No	No	No	No	No	2019	0	1.Never	152029	149.19378	74.59689
Female	55-64	1.White	3.HS or less	0-130%	2.Hawaii	Married/partnered	No	Did not meet	Yes	2.Overweight	3.Fair/poor	No	No	No	Yes	Yes	No	Yes	Yes	2019	0	1.Never	152029	39.3701812	19.6850906
Male	35-44	1.White	1.College Graduate	186+%	2.Hawaii	Married/partnered	No	Met	No	3.Obese	2.Good	No	No	No	No	Yes	No	No	No	2019	0	1.Never	152029	44.959897	22.4799485
Male	45-54	Other	2.Some College	186+%	2.Hawaii	Married/partnered	Yes	Met	Yes	2.Overweight	2.Good	No	No	Yes	No	No	No	No	No	2019	0	2.Almost never	152029	192.0504863	96.02524315
Male	55-64	2.Native Hawaiian	3.HS or less	131-185%	2.Hawaii	Married/partnered	No	Met	Yes	3.Obese	1.vGood/Exce	No	No	Yes	No	No	Yes	No	No	2019	1	3.Sometimes	152029	105.2090659	52.60453295
Female	35-44	2.Native Hawaiian	1.College Graduate	186+%	3.Kauai	Single	Yes	Met	Yes	3.Obese	1.vGood/Exce	No	No	No	No	No	Yes	No	No	2019	0	1.Never	152029	50.3817385	25.19086925
Male	55-64	6.Filipino	3.HS or less	zUnknown	2.Hawaii	Single	No	Met	No	2.Overweight	2.Good	No	No	No	No	No	No	No	No	2019	1	4.Often	152029	133.3458716	66.6729358
Male	35-44	2.Native Hawaiian	1.College Graduate	186+%	2.Hawaii	Single	No	zUnknown	Yes	3.Obese	2.Good	No	No	Yes	No	No	No	No	No	2019	1	5.Very often	152029	45.9345803	22.96729015
Female	25-34	3.OPI	1.College Graduate	186+%	2.Hawaii	Single	Yes	Did not meet	Yes	1.Normal	1.vGood/Exce	No	No	No	No	No	No	No	No	2019	0	1.Never	152029	46.6768687	23.33843435
Female	65+	1.White	1.College Graduate	186+%	2.Hawaii	Married/partnered	Yes	Met	Yes	1.Normal	2.Good	No	No	No	No	Yes	Yes	No	No	2019	0	1.Never	152029	38.7375768	19.3687884
Female	35-44	1.White	1.College Graduate	186+%	2.Hawaii	Single	Yes	Met	Yes	1.Normal	1.vGood/Exce	Yes	No	No	No	No	Yes	No	No	2019	0	2.Almost never	152029	138.5599051	69.27995255
Female	45-54	2.Native Hawaiian	2.Some College	0-130%	2.Hawaii	Single	No	Did not meet	Yes	1.Normal	1.vGood/Exce	No	No	No	No	No	No	No	No	2019	0	1.Never	152029	84.32382	42.16191
Female	65+	1.White	1.College Graduate	186+%	2.Hawaii	Married/partnered	Yes	Met	Yes	2.Overweight	1.vGood/Exce	No	No	Yes	No	Yes	No	No	No	2019	0	1.Never	152029	38.7375768	19.3687884
Male	35-44	1.White	3.HS or less	0-130%	1.Oahu	Married/partnered	Yes	Did not meet	Yes	3.Obese	1.vGood/Exce	No	No	Yes	No	No	Yes	No	No	2019	0	1.Never	152029	103.0463113	51.52315565
Male	65+	1.White	1.College Graduate	186+%	2.Hawaii	Married/partnered	Yes	Met	Yes	3.Obese	2.Good	No	No	No	No	Yes	No	No	No	2019	0	1.Never	152029	59.4737643	29.73688215
Female	65+	1.White	1.College Graduate	zUnknown	2.Hawaii	Married/partnered	No	Did not meet	Yes	3.Obese	2.Good	No	Yes	Yes	No	Yes	No	No	No	2019	0	1.Never	152029	38.5751821	19.28759105
Male	55-64	1.White	1.College Graduate	186+%	2.Hawaii	Married/partnered	No	Did not meet	No	1.Normal	1.vGood/Exce	No	No	No	No	No	No	No	No	2019	0	1.Never	152029	39.1930361	19.59651805
Male	65+	6.Filipino	3.HS or less	131-185%	2.Hawaii	Married/partnered	Yes	Did not meet	Yes	3.Obese	2.Good	No	No	Yes	No	Yes	No	No	No	2019	1	3.Sometimes	152029	136.6909889	68.34549445
Female	25-34	2.Native Hawaiian	3.HS or less	0-130%	2.Hawaii	Married/partnered	Yes	Met	Yes	3.Obese	2.Good	No	No	Yes	No	No	No	No	No	2019	1	3.Sometimes	152029	188.2493319	94.12466595
Male	25-34	1.White	1.College Graduate	186+%	2.Hawaii	Married/partnered	No	Met	Yes	2.Overweight	1.vGood/Exce	No	No	No	No	No	No	No	No	2019	0	1.Never	152029	55.7088947	27.85444735
Male	25-34	8.AIAN	3.HS or less	186+%	1.Oahu	Single	No	Met	Yes	2.Overweight	1.vGood/Exce	No	No	No	No	No	No	No	No	2019	1	3.Sometimes	152029	166.9575324	83.4787662
Female	65+	6.Filipino	1.College Graduate	186+%	2.Hawaii	Married/partnered	No	Did not meet	Yes	1.Normal	1.vGood/Exce	No	No	No	No	Yes	No	No	No	2019	0	1.Never	152029	101.0682479	50.53412395
Male	25-34	1.White	2.Some College	186+%	2.Hawaii	Single	Yes	Met	Yes	1.Normal	1.vGood/Exce	Yes	No	No	No	No	No	No	No	2019	0	1.Never	152029	239.2362507	119.61812535
Male	55-64	2.Native Hawaiian	3.HS or less	0-130%	2.Hawaii	Married/partnered	Yes	zUnknown	No	1.Normal	3.Fair/poor	No	No	No	No	No	No	No	No	2019	1	4.Often	152029	33.77863	16.889315
Female	45-54	1.White	2.Some College	186+%	2.Hawaii	Married/partnered	No	Did not meet	Yes	3.Obese	1.vGood/Exce	No	No	No	No	No	No	No	No	2019	0	1.Never	152029	144.9947764	72.4973882
Female	35-44	8.AIAN	1.College Graduate	186+%	1.Oahu	Married/partnered	No	Met	Yes	2.Overweight	1.vGood/Exce	No	No	No	No	No	Yes	No	No	2019	1	3.Sometimes	152029	132.1962694	66.0981347
Male	55-64	1.White	1.College Graduate	186+%	2.Hawaii	Married/partnered	No	Met	Yes	1.Normal	1.vGood/Exce	No	No	No	No	No	Yes	No	No	2019	1	3.Sometimes	152029	54.8587688	27.4293844
Female	18-24	7.Other Asian	2.Some College	0-130%	2.Hawaii	Single	No	Did not meet	Yes	2.Overweight	3.Fair/poor	No	No	No	No	No	No	No	No	2019	1	3.Sometimes	152029	109.1623313	54.58116565
Male	65+	1.White	1.College Graduate	0-130%	2.Hawaii	Married/partnered	Yes	Met	Yes	1.Normal	1.vGood/Exce	No	No	No	Yes	No	No	No	No	2019	1	3.Sometimes	152029	42.4901514	21.2450757
Male	35-44	8.AIAN	3.HS or less	0-130%	2.Hawaii	Single	Yes	Met	No	1.Normal	3.Fair/poor	No	No	No	No	No	No	No	No	2019	1	3.Sometimes	152029	260.6080253	130.30401265
Male	55-64	1.White	3.HS or less	0-130%	2.Hawaii	Single	Yes	Met	No	1.Normal	1.vGood/Exce	No	No	No	No	No	No	No	No	2019	0	1.Never	152029	31.7883659	15.89418295
Female	65+	4.Japanese	2.Some College	0-130%	1.Oahu	Single	No	Met	Yes	2.Overweight	2.Good	No	No	Yes	No	No	No	Yes	No	2019	0	1.Never	152029	264.6275246	132.3137623
Male	35-44	7.Other Asian	2.Some College	131-185%	2.Hawaii	Single	No	Met	Yes	1.Normal	1.vGood/Exce	No	No	No	No	No	No	No	No	2019	0	1.Never	152029	167.9196881	83.95984405
Male	55-64	1.White	1.College Graduate	186+%	2.Hawaii	Married/partnered	No	Met	Yes	1.Normal	2.Good	No	No	Yes	No	Yes	No	No	No	2019	0	1.Never	152029	54.8587688	27.4293844
Female	25-34	4.Japanese	3.HS or less	0-130%	2.Hawaii	Single	No	Met	Yes	1.Normal	1.vGood/Exce	No	No	No	No	No	No	No	No	2019	0	1.Never	152029	84.597876	42.298938
Male	45-54	1.White	2.Some College	186+%	3.Kauai	Single	No	Met	Yes	2.Overweight	2.Good	No	No	No	No	No	No	No	No	2019	1	3.Sometimes	152029	84.6573813	42.32869065
Male	55-64	1.White	3.HS or less	186+%	2.Hawaii	Married/partnered	Yes	Met	Yes	1.Normal	2.Good	No	No	Yes	Yes	No	No	No	No	2019	0	1.Never	152029	31.9221893	15.96109465
Male	65+	1.White	3.HS or less	zUnknown	2.Hawaii	Single	Yes	Did not meet	Yes	2.Overweight	3.Fair/poor	No	No	Yes	No	No	Yes	Yes	No	2019	0	1.Never	152029	34.9682426	17.4841213
Male	65+	2.Native Hawaiian	3.HS or less	186+%	1.Oahu	Single	Yes	Met	Yes	3.Obese	3.Fair/poor	No	No	Yes	No	Yes	No	Yes	No	2019	0	1.Never	152029	32.1838898	16.0919449
Female	65+	1.White	1.College Graduate	zUnknown	2.Hawaii	Single	Yes	Did not meet	Yes	3.Obese	2.Good	No	Yes	No	No	Yes	No	Yes	No	2019	0	1.Never	152029	26.269518	13.134759
Male	65+	1.White	2.Some College	186+%	2.Hawaii	Single	Yes	Met	Yes	2.Overweight	1.vGood/Exce	No	No	Yes	No	No	No	No	No	2019	0	1.Never	152029	39.8954815	19.94774075
Male	25-34	7.Other Asian	3.HS or less	186+%	1.Oahu	Single	Yes	Met	Yes	2.Overweight	1.vGood/Exce	No	No	No	No	No	No	No	No	2019	1	3.Sometimes	152029	150.1252074	75.0626037
Male	35-44	3.OPI	3.HS or less	186+%	2.Hawaii	Married/partnered	Yes	Did not meet	Yes	3.Obese	2.Good	No	No	No	No	No	No	No	No	2019	0	1.Never	152029	171.8363315	85.91816575
Female	45-54	1.White	1.College Graduate	186+%	2.Hawaii	Married/partnered	No	Did not meet	No	1.Normal	1.vGood/Exce	No	No	Yes	No	No	No	No	No	2019	0	1.Never	152029	33.6221472	16.8110736
Male	55-64	4.Japanese	2.Some College	0-130%	2.Hawaii	Single	Yes	Met	Yes	2.Overweight	2.Good	No	No	Yes	No	Yes	No	No	No	2019	0	2.Almost never	152029	86.6498243	43.32491215
Female	65+	1.White	2.Some College	0-130%	2.Hawaii	Single	No	Did not meet	Yes	2.Overweight	3.Fair/poor	No	No	No	Yes	No	No	Yes	No	2019	0	1.Never	152029	35.3686005	17.68430025
Male	55-64	1.White	3.HS or less	0-130%	2.Hawaii	Single	No	Met	No	1.Normal	1.vGood/Exce	No	No	No	No	No	No	No	No	2019	0	2.Almost never	152029	34.4151097	17.20755485
Male	55-64	6.Filipino	1.College Graduate	0-130%	3.Kauai	Married/partnered	No	Met	Yes	3.Obese	2.Good	No	Yes	Yes	No	Yes	No	No	No	2019	1	3.Sometimes	152039	52.4752535	26.23762675
Male	45-54	Other	1.College Graduate	186+%	3.Kauai	Married/partnered	Yes	zUnknown	No	2.Overweight	2.Good	No	No	No	No	No	No	No	No	2019	0	1.Never	152039	19.0835085	9.54175425
Female	45-54	1.White	1.College Graduate	186+%	2.Hawaii	Married/partnered	Yes	Met	Yes	2.Overweight	1.vGood/Exce	No	No	No	No	Yes	Yes	No	No	2019	0	1.Never	152039	35.3856114	17.6928057
Female	55-64	1.White	2.Some College	131-185%	3.Kauai	Single	Yes	Met	Yes	1.Normal	1.vGood/Exce	Yes	No	Yes	Yes	Yes	No	No	No	2019	0	1.Never	152039	55.6958672	27.8479336
Male	45-54	6.Filipino	1.College Graduate	0-130%	3.Kauai	Married/partnered	Yes	Met	Yes	1.Normal	1.vGood/Exce	No	Yes	No	No	No	No	No	No	2019	0	1.Never	152039	25.59373	12.796865
Female	65+	4.Japanese	3.HS or less	zUnknown	3.Kauai	Single	Yes	Did not meet	Yes	1.Normal	1.vGood/Exce	No	No	No	No	No	No	No	No	2019	0	1.Never	152039	64.9993826	32.4996913
Male	55-64	1.White	2.Some College	186+%	3.Kauai	Married/partnered	No	Met	Yes	2.Overweight	3.Fair/poor	No	No	No	No	No	No	No	No	2019	1	3.Sometimes	152039	60.4659449	30.23297245
Male	55-64	2.Native Hawaiian	3.HS or less	131-185%	3.Kauai	Married/partnered	Yes	Met	Yes	3.Obese	3.Fair/poor	No	Yes	Yes	No	No	No	No	No	2019	1	4.Often	152039	60.3098032	30.1549016
Female	45-54	1.White	1.College Graduate	186+%	3.Kauai	Married/partnered	Yes	Did not meet	Yes	2.Overweight	1.vGood/Exce	No	No	No	No	No	No	No	No	2019	1	3.Sometimes	152039	39.2177171	19.60885855
Male	65+	1.White	1.College Graduate	186+%	3.Kauai	Married/partnered	No	Met	Yes	1.Normal	1.vGood/Exce	No	No	No	No	No	Yes	No	No	2019	0	1.Never	152039	31.0447529	15.52237645
Female	25-34	1.White	1.College Graduate	186+%	3.Kauai	Married/partnered	Yes	Did not meet	Yes	2.Overweight	1.vGood/Exce	No	No	No	No	No	No	No	No	2019	0	1.Never	152039	97.574393	48.7871965
Female	45-54	1.White	1.College Graduate	186+%	3.Kauai	Married/partnered	No	Met	Yes	3.Obese	2.Good	No	No	No	No	No	No	No	No	2019	0	1.Never	152039	54.893315	27.4466575
Female	25-34	2.Native Hawaiian	3.HS or less	131-185%	1.Oahu	Married/partnered	No	Met	No	3.Obese	3.Fair/poor	No	Yes	No	No	No	No	No	No	2019	1	3.Sometimes	152039	114.8154409	57.40772045
Male	55-64	2.Native Hawaiian	3.HS or less	186+%	2.Hawaii	Married/partnered	No	Did not meet	No	3.Obese	3.Fair/poor	Yes	Yes	Yes	No	Yes	No	Yes	Yes	2019	0	1.Never	152039	35.5503016	17.7751508
Male	45-54	7.Other Asian	1.College Graduate	186+%	1.Oahu	Married/partnered	No	Met	Yes	3.Obese	2.Good	No	No	No	No	No	No	No	No	2019	0	1.Never	152039	72.9198219	36.45991095
Female	55-64	2.Native Hawaiian	2.Some College	186+%	3.Kauai	Married/partnered	No	Met	Yes	2.Overweight	1.vGood/Exce	No	No	No	No	No	Yes	No	No	2019	0	2.Almost never	152039	51.9285718	25.9642859
Female	35-44	1.White	2.Some College	186+%	3.Kauai	Married/partnered	No	Met	Yes	3.Obese	1.vGood/Exce	No	No	No	No	No	No	No	No	2019	0	1.Never	152039	72.1051817	36.05259085
Male	55-64	2.Native Hawaiian	2.Some College	zUnknown	1.Oahu	Married/partnered	No	Met	Yes	1.Normal	1.vGood/Exce	No	No	No	No	No	No	No	No	2019	0	1.Never	152039	170.3269492	85.1634746
Female	65+	4.Japanese	1.College Graduate	186+%	3.Kauai	Married/partnered	No	Met	Yes	2.Overweight	2.Good	No	No	Yes	No	No	No	No	No	2019	0	1.Never	152039	46.5620557	23.28102785
Female	55-64	1.White	2.Some College	186+%	3.Kauai	Single	Yes	Met	Yes	2.Overweight	3.Fair/poor	Yes	No	No	Yes	Yes	No	Yes	No	2019	0	1.Never	152039	25.0293163	12.51465815
Female	55-64	7.Other Asian	3.HS or less	186+%	3.Kauai	Married/partnered	Yes	Did not meet	Yes	1.Normal	2.Good	Yes	No	No	No	Yes	No	No	No	2019	0	1.Never	152039	121.7569562	60.8784781
Female	55-64	6.Filipino	3.HS or less	131-185%	3.Kauai	Married/partnered	No	Did not meet	Yes	2.Overweight	2.Good	No	No	Yes	No	Yes	No	No	No	2019	0	1.Never	152039	286.8461944	143.4230972
Female	55-64	1.White	1.College Graduate	186+%	1.Oahu	Married/partnered	Yes	Met	Yes	2.Overweight	2.Good	No	No	No	No	Yes	No	No	No	2019	0	1.Never	152039	19.2773812	9.6386906
Male	65+	2.Native Hawaiian	2.Some College	186+%	3.Kauai	Married/partnered	Yes	Met	Yes	1.Normal	3.Fair/poor	No	Yes	Yes	No	Yes	No	No	No	2019	1	5.Very often	152039	29.6715278	14.8357639
Male	55-64	4.Japanese	3.HS or less	186+%	3.Kauai	Single	Yes	Did not meet	Yes	1.Normal	3.Fair/poor	No	Yes	Yes	No	Yes	No	Yes	Yes	2019	1	3.Sometimes	152039	59.5732085	29.78660425
Male	55-64	1.White	3.HS or less	186+%	3.Kauai	Married/partnered	No	Did not meet	No	3.Obese	2.Good	No	No	Yes	No	Yes	No	No	No	2019	0	2.Almost never	152039	25.4121657	12.70608285
Female	18-24	2.Native Hawaiian	3.HS or less	0-130%	1.Oahu	Single	Yes	Met	No	3.Obese	2.Good	Yes	No	No	No	No	No	No	No	2019	0	1.Never	152039	93.8466505	46.92332525
Female	55-64	3.OPI	2.Some College	0-130%	3.Kauai	Married/partnered	No	Did not meet	Yes	3.Obese	2.Good	No	Yes	No	No	No	No	No	No	2019	0	1.Never	152039	23.3363212	11.6681606
Male	35-44	1.White	1.College Graduate	zUnknown	3.Kauai	Single	No	Met	Yes	1.Normal	1.vGood/Exce	No	No	No	No	No	No	No	No	2019	0	1.Never	152039	31.5640596	15.7820298
Male	25-34	2.Native Hawaiian	2.Some College	186+%	3.Kauai	Single	No	Met	Yes	1.Normal	1.vGood/Exce	Yes	No	No	No	No	Yes	No	No	2019	0	2.Almost never	152039	112.6362913	56.31814565
Male	65+	4.Japanese	1.College Graduate	186+%	3.Kauai	Single	Yes	Met	Yes	3.Obese	1.vGood/Exce	No	No	Yes	No	Yes	No	No	No	2019	1	3.Sometimes	152039	51.9948549	25.99742745
Male	35-44	1.White	1.College Graduate	186+%	3.Kauai	Married/partnered	No	Did not meet	No	1.Normal	1.vGood/Exce	No	No	No	No	No	Yes	No	No	2019	1	3.Sometimes	152039	31.6969387	15.84846935
Female	65+	6.Filipino	3.HS or less	0-130%	3.Kauai	Single	No	Met	Yes	2.Overweight	3.Fair/poor	No	No	No	No	No	Yes	No	No	2019	1	3.Sometimes	152039	40.8857903	20.44289515
Male	65+	6.Filipino	2.Some College	186+%	3.Kauai	Single	No	Did not meet	Yes	2.Overweight	1.vGood/Exce	No	No	Yes	No	Yes	No	No	No	2019	0	1.Never	152039	35.0254012	17.5127006
Male	65+	1.White	1.College Graduate	0-130%	3.Kauai	Single	No	Met	Yes	1.Normal	2.Good	No	No	Yes	No	No	Yes	No	No	2019	1	5.Very often	152039	10.2905064	5.1452532
Male	25-34	8.AIAN	1.College Graduate	186+%	3.Kauai	Married/partnered	No	Did not meet	Yes	2.Overweight	1.vGood/Exce	No	No	Yes	No	No	No	No	No	2019	0	1.Never	152039	41.6977606	20.8488803
Male	65+	1.White	2.Some College	131-185%	3.Kauai	Single	Yes	Did not meet	Yes	1.Normal	3.Fair/poor	Yes	Yes	Yes	No	No	Yes	No	No	2019	0	1.Never	152039	29.1489986	14.5744993
Female	55-64	3.OPI	2.Some College	186+%	3.Kauai	Married/partnered	Yes	Did not meet	Yes	2.Overweight	2.Good	No	No	No	No	No	No	No	No	2019	1	3.Sometimes	152039	72.6847879	36.34239395
Male	25-34	4.Japanese	1.College Graduate	186+%	3.Kauai	Married/partnered	No	Did not meet	Yes	3.Obese	2.Good	No	Yes	Yes	No	No	No	No	No	2019	0	1.Never	152039	58.3646494	29.1823247
Male	65+	1.White	3.HS or less	0-130%	3.Kauai	Single	No	Did not meet	Yes	2.Overweight	1.vGood/Exce	No	No	No	No	Yes	No	No	No	2019	0	1.Never	152039	17.989138	8.994569
Male	65+	1.White	1.College Graduate	131-185%	3.Kauai	Single	No	Met	Yes	3.Obese	2.Good	No	No	Yes	No	No	No	Yes	Yes	2019	0	2.Almost never	152039	16.506062	8.253031
Female	25-34	6.Filipino	1.College Graduate	0-130%	4.Maui	Single	No	Met	Yes	2.Overweight	2.Good	No	No	No	No	No	No	No	No	2019	0	1.Never	152049	81.7383536	40.8691768
Female	35-44	1.White	2.Some College	186+%	4.Maui	Married/partnered	No	Did not meet	Yes	1.Normal	1.vGood/Exce	No	No	No	No	No	No	No	No	2019	0	1.Never	152049	85.9249188	42.9624594
Female	25-34	1.White	1.College Graduate	186+%	4.Maui	Married/partnered	No	Met	No	1.Normal	1.vGood/Exce	No	No	No	No	No	No	No	No	2019	1	3.Sometimes	152049	79.046128	39.523064
Female	35-44	1.White	2.Some College	0-130%	4.Maui	Married/partnered	No	Met	Yes	4.Underweight	1.vGood/Exce	No	No	Yes	No	No	No	No	No	2019	1	3.Sometimes	152049	85.5647065	42.78235325
Female	45-54	2.Native Hawaiian	2.Some College	186+%	5.Molokai	Married/partnered	Yes	Did not meet	Yes	3.Obese	3.Fair/poor	Yes	Yes	Yes	No	No	No	Yes	Yes	2019	0	1.Never	152049	87.7172163	43.85860815
Male	65+	4.Japanese	1.College Graduate	zUnknown	4.Maui	Married/partnered	Yes	Met	Yes	3.Obese	2.Good	No	No	No	No	Yes	No	No	No	2019	1	5.Very often	152049	68.6380069	34.31900345
Female	35-44	2.Native Hawaiian	2.Some College	0-130%	5.Molokai	Single	No	Met	Yes	3.Obese	1.vGood/Exce	No	No	No	No	No	No	No	No	2019	1	3.Sometimes	152049	71.3833287	35.69166435
Female	55-64	1.White	1.College Graduate	0-130%	4.Maui	Married/partnered	No	zUnknown	Yes	1.Normal	3.Fair/poor	Yes	No	No	No	Yes	No	No	No	2019	0	1.Never	152049	24.7326557	12.36632785
Female	65+	2.Native Hawaiian	3.HS or less	186+%	4.Maui	Single	No	Met	Yes	2.Overweight	3.Fair/poor	Yes	No	Yes	No	No	No	Yes	No	2019	0	1.Never	152049	81.294248	40.647124
Female	55-64	1.White	2.Some College	186+%	4.Maui	Married/partnered	Yes	Met	Yes	1.Normal	1.vGood/Exce	No	No	No	No	No	No	No	No	2019	0	1.Never	152049	107.108054	53.554027
Female	55-64	6.Filipino	1.College Graduate	131-185%	4.Maui	Single	No	Met	Yes	4.Underweight	1.vGood/Exce	No	No	No	No	No	No	No	No	2019	0	1.Never	152049	101.5871053	50.79355265
Male	55-64	4.Japanese	1.College Graduate	0-130%	4.Maui	Married/partnered	Yes	Did not meet	Yes	3.Obese	3.Fair/poor	No	Yes	Yes	No	No	No	No	No	2019	0	1.Never	152049	87.305509	43.6527545
Female	25-34	7.Other Asian	1.College Graduate	186+%	4.Maui	Married/partnered	No	Met	No	4.Underweight	1.vGood/Exce	No	No	No	No	No	No	No	No	2019	0	1.Never	152049	130.4929911	65.24649555
Female	65+	1.White	3.HS or less	0-130%	4.Maui	Single	No	Met	Yes	2.Overweight	2.Good	Yes	No	Yes	No	No	No	No	No	2019	0	1.Never	152049	306.6779051	153.33895255
Male	55-64	6.Filipino	1.College Graduate	0-130%	4.Maui	Single	Yes	Did not meet	Yes	2.Overweight	1.vGood/Exce	Yes	No	Yes	No	No	No	No	Yes	2019	0	1.Never	152049	59.454642	29.727321
Male	45-54	1.White	3.HS or less	131-185%	4.Maui	Married/partnered	Yes	Did not meet	No	2.Overweight	2.Good	Yes	No	Yes	No	No	No	No	No	2019	0	1.Never	152049	90.989285	45.4946425
Male	65+	1.White	1.College Graduate	186+%	4.Maui	Married/partnered	No	Did not meet	Yes	1.Normal	2.Good	No	No	Yes	Yes	Yes	No	No	No	2019	0	1.Never	152049	65.5960947	32.79804735
Female	35-44	4.Japanese	1.College Graduate	zUnknown	4.Maui	Married/partnered	No	Met	Yes	1.Normal	1.vGood/Exce	No	No	No	No	No	No	No	No	2019	0	1.Never	152049	60.0251654	30.0125827
Female	35-44	1.White	3.HS or less	186+%	4.Maui	Married/partnered	No	Did not meet	Yes	2.Overweight	1.vGood/Exce	No	No	No	No	No	No	No	No	2019	0	1.Never	152049	80.3570433	40.17852165
Female	18-24	1.White	1.College Graduate	186+%	4.Maui	Married/partnered	No	Did not meet	Yes	1.Normal	1.vGood/Exce	Yes	No	No	No	No	Yes	No	No	2019	0	1.Never	152049	187.2351057	93.61755285
Female	65+	7.Other Asian	2.Some College	186+%	4.Maui	Single	Yes	Did not meet	Yes	3.Obese	2.Good	Yes	No	No	No	No	Yes	Yes	No	2019	0	1.Never	152049	36.8977335	18.44886675
Male	45-54	1.White	1.College Graduate	186+%	1.Oahu	Single	No	Met	No	1.Normal	1.vGood/Exce	No	No	No	No	Yes	No	No	No	2019	0	1.Never	152049	30.9076539	15.45382695
Female	25-34	3.OPI	3.HS or less	0-130%	4.Maui	Single	No	Met	Yes	3.Obese	1.vGood/Exce	No	No	Yes	No	No	No	No	No	2019	0	1.Never	152049	362.5571548	181.2785774
Female	35-44	3.OPI	3.HS or less	131-185%	4.Maui	Married/partnered	No	Met	Yes	3.Obese	2.Good	No	No	No	No	No	No	No	No	2019	0	1.Never	152049	93.8346479	46.91732395
Female	65+	1.White	2.Some College	186+%	4.Maui	Single	Yes	Met	Yes	2.Overweight	1.vGood/Exce	No	No	No	No	No	No	No	No	2019	0	1.Never	152049	39.6101194	19.8050597
Female	45-54	5.Chinese	3.HS or less	zUnknown	4.Maui	Married/partnered	No	Met	No	1.Normal	1.vGood/Exce	No	No	No	No	No	No	No	No	2019	0	1.Never	152049	294.987905	147.4939525
Female	25-34	3.OPI	1.College Graduate	186+%	1.Oahu	Married/partnered	No	Did not meet	Yes	3.Obese	1.vGood/Exce	No	No	No	No	No	No	No	No	2019	0	1.Never	152049	148.5048047	74.25240235
Male	45-54	1.White	2.Some College	186+%	4.Maui	Married/partnered	Yes	Met	No	2.Overweight	2.Good	No	No	No	No	No	No	No	No	2019	0	1.Never	152049	97.29386	48.64693
Male	35-44	1.White	2.Some College	186+%	4.Maui	Married/partnered	Yes	Met	No	3.Obese	2.Good	No	No	No	No	No	No	No	No	2019	0	1.Never	152049	194.0271013	97.01355065
Female	45-54	2.Native Hawaiian	3.HS or less	0-130%	4.Maui	Single	Yes	Met	No	1.Normal	3.Fair/poor	Yes	No	No	No	Yes	No	No	Yes	2019	1	3.Sometimes	152049	63.184274	31.592137
Male	65+	1.White	3.HS or less	131-185%	4.Maui	Married/partnered	Yes	zUnknown	Yes	3.Obese	3.Fair/poor	No	Yes	No	No	No	No	Yes	No	2019	0	1.Never	152049	35.1013837	17.55069185
Male	65+	4.Japanese	3.HS or less	186+%	4.Maui	Married/partnered	Yes	Met	Yes	1.Normal	3.Fair/poor	No	No	Yes	Yes	No	No	No	No	2019	1	5.Very often	152049	135.2766278	67.6383139
Male	55-64	1.White	3.HS or less	186+%	4.Maui	Single	Yes	Did not meet	Yes	1.Normal	1.vGood/Exce	No	Yes	No	No	Yes	No	No	No	2019	0	1.Never	152049	67.6580264	33.8290132
Female	18-24	6.Filipino	2.Some College	186+%	1.Oahu	Married/partnered	No	Did not meet	Yes	3.Obese	2.Good	No	No	No	No	No	No	No	No	2019	0	1.Never	152049	101.7674806	50.8837403
Female	35-44	1.White	1.College Graduate	186+%	4.Maui	Single	No	Met	Yes	1.Normal	1.vGood/Exce	No	No	No	No	No	No	No	No	2019	0	1.Never	152049	44.1511214	22.0755607
Male	25-34	2.Native Hawaiian	3.HS or less	186+%	1.Oahu	Married/partnered	No	Did not meet	Yes	3.Obese	1.vGood/Exce	No	No	Yes	No	No	No	No	No	2019	0	2.Almost never	152049	548.0204927	274.01024635
Female	45-54	1.White	1.College Graduate	186+%	4.Maui	Single	Yes	Did not meet	Yes	1.Normal	1.vGood/Exce	No	No	No	No	No	Yes	No	No	2019	0	1.Never	152049	130.1548203	65.07741015
Female	25-34	2.Native Hawaiian	2.Some College	0-130%	2.Hawaii	Single	No	Met	No	2.Overweight	3.Fair/poor	No	No	No	No	No	No	No	No	2019	1	5.Very often	152049	75.5678088	37.7839044
Female	35-44	1.White	1.College Graduate	186+%	4.Maui	Married/partnered	No	Met	No	2.Overweight	1.vGood/Exce	No	No	No	No	No	No	No	No	2019	0	1.Never	152049	98.6597902	49.3298951
Male	55-64	1.White	3.HS or less	0-130%	4.Maui	Single	Yes	Did not meet	Yes	1.Normal	2.Good	No	No	No	No	No	No	No	No	2019	0	1.Never	152049	44.647919	22.3239595
Female	35-44	2.Native Hawaiian	2.Some College	131-185%	4.Maui	Married/partnered	No	Met	Yes	3.Obese	1.vGood/Exce	No	No	No	No	No	No	No	No	2019	1	5.Very often	152049	100.3363759	50.16818795
Female	65+	1.White	1.College Graduate	zUnknown	4.Maui	Single	Yes	Met	No	1.Normal	1.vGood/Exce	No	No	No	No	No	No	No	No	2019	0	1.Never	152049	21.2998892	10.6499446
Male	45-54	6.Filipino	1.College Graduate	186+%	4.Maui	Married/partnered	No	Did not meet	Yes	2.Overweight	1.vGood/Exce	No	No	No	No	Yes	No	No	No	2019	0	1.Never	152049	45.3600802	22.6800401
Male	65+	1.White	1.College Graduate	186+%	4.Maui	Married/partnered	Yes	Did not meet	Yes	2.Overweight	1.vGood/Exce	No	Yes	Yes	No	No	No	No	No	2019	0	1.Never	152049	60.3222628	30.1611314
Male	65+	7.Other Asian	1.College Graduate	186+%	4.Maui	Married/partnered	No	Met	Yes	1.Normal	1.vGood/Exce	No	No	No	No	No	No	No	No	2019	0	1.Never	152049	104.4725445	52.23627225
Female	45-54	1.White	1.College Graduate	0-130%	4.Maui	Married/partnered	Yes	Did not meet	Yes	1.Normal	2.Good	No	Yes	No	No	Yes	No	No	No	2019	0	1.Never	152049	38.7607913	19.38039565
Male	55-64	2.Native Hawaiian	3.HS or less	131-185%	1.Oahu	Single	No	Met	Yes	3.Obese	3.Fair/poor	No	Yes	Yes	No	Yes	No	Yes	No	2019	1	4.Often	152019	100.3831283	50.19156415
Male	35-44	6.Filipino	3.HS or less	186+%	1.Oahu	Married/partnered	No	Did not meet	Yes	2.Overweight	2.Good	No	No	No	No	No	No	No	No	2019	1	4.Often	152019	497.630516	248.815258
Female	45-54	7.Other Asian	1.College Graduate	186+%	1.Oahu	Single	No	Met	Yes	1.Normal	1.vGood/Exce	No	No	No	No	No	No	No	No	2019	0	1.Never	152019	208.2704182	104.1352091
Male	45-54	1.White	1.College Graduate	186+%	1.Oahu	Married/partnered	No	Met	No	2.Overweight	1.vGood/Exce	No	No	No	No	No	No	No	No	2019	0	1.Never	152019	66.9611425	33.48057125
Female	25-34	6.Filipino	1.College Graduate	0-130%	1.Oahu	Single	No	Met	Yes	3.Obese	1.vGood/Exce	No	No	No	No	No	No	Yes	No	2019	1	3.Sometimes	152019	179.3026383	89.65131915
Male	25-34	7.Other Asian	3.HS or less	0-130%	1.Oahu	Single	Yes	Did not meet	No	3.Obese	3.Fair/poor	Yes	No	Yes	No	No	Yes	No	No	2019	0	1.Never	152019	231.2422191	115.62110955
Male	55-64	6.Filipino	3.HS or less	131-185%	1.Oahu	Married/partnered	No	Met	Yes	2.Overweight	1.vGood/Exce	No	No	Yes	No	Yes	No	No	No	2019	0	1.Never	152019	399.7155176	199.8577588
Female	45-54	6.Filipino	2.Some College	0-130%	1.Oahu	Married/partnered	No	Did not meet	Yes	1.Normal	2.Good	No	No	Yes	No	No	No	No	No	2019	0	1.Never	152019	182.1507639	91.07538195
Male	55-64	4.Japanese	1.College Graduate	0-130%	1.Oahu	Single	No	Met	Yes	3.Obese	2.Good	No	Yes	Yes	No	No	No	No	No	2019	1	3.Sometimes	152019	98.6949233	49.34746165
Female	45-54	3.OPI	3.HS or less	131-185%	1.Oahu	Single	Yes	Did not meet	Yes	3.Obese	3.Fair/poor	Yes	No	Yes	No	No	Yes	No	No	2019	0	1.Never	152019	104.0910091	52.04550455
Female	25-34	6.Filipino	2.Some College	0-130%	1.Oahu	Single	No	Did not meet	Yes	3.Obese	1.vGood/Exce	No	No	No	No	No	No	No	No	2019	0	1.Never	152019	292.0305682	146.0152841
Female	65+	2.Native Hawaiian	3.HS or less	0-130%	1.Oahu	Single	Yes	Met	Yes	1.Normal	1.vGood/Exce	No	No	Yes	No	No	No	No	No	2019	0	1.Never	152019	58.619159	29.3095795
Female	65+	4.Japanese	3.HS or less	0-130%	1.Oahu	Married/partnered	No	Met	Yes	2.Overweight	1.vGood/Exce	No	No	No	No	No	No	No	No	2019	0	1.Never	152019	254.3183033	127.15915165
Female	65+	5.Chinese	3.HS or less	zUnknown	1.Oahu	Single	No	Met	Yes	1.Normal	2.Good	No	Yes	Yes	No	No	No	Yes	No	2019	0	1.Never	152019	123.2140188	61.6070094
Female	25-34	8.AIAN	2.Some College	zUnknown	1.Oahu	Single	No	Met	Yes	1.Normal	1.vGood/Exce	Yes	No	No	No	No	No	No	No	2019	0	1.Never	152019	347.4878362	173.7439181
Male	65+	1.White	1.College Graduate	186+%	1.Oahu	Married/partnered	Yes	Met	Yes	1.Normal	1.vGood/Exce	No	No	No	No	No	No	No	No	2019	1	3.Sometimes	152019	118.7251854	59.3625927
Female	35-44	6.Filipino	2.Some College	zUnknown	1.Oahu	Married/partnered	No	Met	Yes	1.Normal	2.Good	No	No	No	No	No	No	No	No	2019	0	1.Never	152019	355.7688961	177.88444805
Male	55-64	2.Native Hawaiian	1.College Graduate	186+%	1.Oahu	Married/partnered	No	Met	Yes	2.Overweight	2.Good	No	Yes	Yes	No	No	No	No	No	2019	1	3.Sometimes	152019	136.2893324	68.1446662
Female	35-44	5.Chinese	1.College Graduate	186+%	1.Oahu	Married/partnered	No	Did not meet	Yes	1.Normal	1.vGood/Exce	No	No	No	No	No	No	No	No	2019	0	1.Never	152019	291.8447494	145.9223747
Female	25-34	1.White	1.College Graduate	186+%	1.Oahu	Single	No	Met	Yes	1.Normal	1.vGood/Exce	No	No	No	No	No	Yes	No	No	2019	0	1.Never	152019	516.0771299	258.03856495
Female	65+	3.OPI	3.HS or less	186+%	1.Oahu	Married/partnered	No	Did not meet	Yes	1.Normal	3.Fair/poor	Yes	No	Yes	No	No	Yes	No	No	2019	0	1.Never	152019	120.9921176	60.4960588
Female	65+	2.Native Hawaiian	1.College Graduate	186+%	1.Oahu	Married/partnered	Yes	Met	Yes	2.Overweight	1.vGood/Exce	No	No	No	No	Yes	No	No	No	2019	0	2.Almost never	152019	93.0490657	46.52453285
Female	55-64	1.White	1.College Graduate	186+%	1.Oahu	Married/partnered	No	Did not meet	No	1.Normal	1.vGood/Exce	No	No	No	No	No	No	No	No	2019	0	1.Never	152019	105.5502562	52.7751281
Male	45-54	3.OPI	3.HS or less	0-130%	1.Oahu	Married/partnered	No	Did not meet	Yes	3.Obese	3.Fair/poor	No	Yes	Yes	No	Yes	No	Yes	No	2019	0	1.Never	152019	142.5695266	71.2847633
Male	55-64	7.Other Asian	2.Some College	186+%	1.Oahu	Married/partnered	No	Did not meet	Yes	1.Normal	1.vGood/Exce	No	No	No	No	Yes	No	Yes	No	2019	1	3.Sometimes	152019	188.7024947	94.35124735
Female	55-64	6.Filipino	2.Some College	0-130%	1.Oahu	Single	Yes	Met	Yes	3.Obese	3.Fair/poor	Yes	No	Yes	No	Yes	Yes	Yes	No	2019	0	1.Never	152019	148.158182	74.079091
Female	65+	4.Japanese	2.Some College	131-185%	1.Oahu	Married/partnered	No	Met	Yes	1.Normal	3.Fair/poor	No	Yes	Yes	No	Yes	No	No	No	2019	0	1.Never	152019	332.8448677	166.42243385
Male	18-24	Other	3.HS or less	zUnknown	1.Oahu	Single	No	zUnknown	Yes	2.Overweight	2.Good	Yes	No	No	No	No	No	No	No	2019	1	3.Sometimes	152019	298.544769	149.2723845
Male	65+	1.White	3.HS or less	186+%	1.Oahu	Single	No	Did not meet	Yes	2.Overweight	2.Good	No	No	No	No	No	Yes	No	No	2019	0	1.Never	152019	214.2772858	107.1386429
Female	55-64	4.Japanese	1.College Graduate	186+%	1.Oahu	Married/partnered	No	Met	Yes	1.Normal	1.vGood/Exce	No	No	No	Yes	Yes	Yes	No	No	2019	0	1.Never	152019	170.6299631	85.31498155
Female	45-54	4.Japanese	1.College Graduate	186+%	1.Oahu	Married/partnered	No	Did not meet	Yes	3.Obese	1.vGood/Exce	No	No	No	No	No	No	No	No	2019	0	1.Never	152019	209.1471998	104.5735999
Female	35-44	2.Native Hawaiian	3.HS or less	0-130%	1.Oahu	Single	No	Did not meet	Yes	1.Normal	1.vGood/Exce	No	No	Yes	No	No	No	No	No	2019	0	2.Almost never	152019	145.2489657	72.62448285
Female	25-34	6.Filipino	3.HS or less	zUnknown	1.Oahu	Married/partnered	No	Did not meet	No	2.Overweight	1.vGood/Exce	No	No	No	No	No	No	No	No	2019	0	1.Never	152019	383.8793462	191.9396731
Female	65+	1.White	1.College Graduate	186+%	1.Oahu	Married/partnered	Yes	Met	Yes	1.Normal	2.Good	No	No	No	No	Yes	No	No	No	2019	0	1.Never	152019	121.4957305	60.74786525
Female	65+	9.Black	3.HS or less	131-185%	1.Oahu	Single	Yes	Met	Yes	2.Overweight	1.vGood/Exce	Yes	No	No	No	No	No	No	No	2019	0	1.Never	152019	203.4570025	101.72850125
Male	45-54	1.White	1.College Graduate	186+%	1.Oahu	Married/partnered	Yes	Met	No	2.Overweight	2.Good	No	No	Yes	No	No	No	No	No	2019	1	5.Very often	152019	67.2430371	33.62151855
Female	65+	1.White	1.College Graduate	186+%	1.Oahu	Single	Yes	Did not meet	Yes	1.Normal	2.Good	No	No	Yes	No	Yes	No	No	No	2019	0	1.Never	152019	42.0539092	21.0269546
Female	65+	6.Filipino	2.Some College	0-130%	1.Oahu	Married/partnered	No	Met	Yes	1.Normal	1.vGood/Exce	No	No	No	No	No	No	No	No	2019	0	1.Never	152019	332.8448677	166.42243385
Male	55-64	1.White	2.Some College	186+%	1.Oahu	Married/partnered	Yes	Did not meet	Yes	3.Obese	3.Fair/poor	No	Yes	Yes	No	No	No	Yes	Yes	2019	0	1.Never	152019	283.0341835	141.51709175
Female	65+	4.Japanese	2.Some College	186+%	1.Oahu	Single	No	Met	Yes	1.Normal	2.Good	No	No	Yes	No	Yes	No	No	No	2019	0	1.Never	152019	131.7514199	65.87570995
Male	25-34	1.White	1.College Graduate	186+%	1.Oahu	Married/partnered	No	Met	Yes	2.Overweight	1.vGood/Exce	No	No	No	No	No	No	No	No	2019	0	2.Almost never	152019	372.5509923	186.27549615
Male	55-64	7.Other Asian	2.Some College	186+%	1.Oahu	Single	Yes	Did not meet	Yes	3.Obese	2.Good	No	No	Yes	No	Yes	No	Yes	No	2019	0	1.Never	152019	147.9420206	73.9710103
Female	35-44	Other	1.College Graduate	131-185%	1.Oahu	Single	Yes	Met	Yes	1.Normal	3.Fair/poor	No	Yes	No	No	Yes	Yes	Yes	No	2019	0	1.Never	152019	162.2474416	81.1237208
Female	65+	3.OPI	2.Some College	0-130%	1.Oahu	Married/partnered	No	Met	Yes	1.Normal	3.Fair/poor	No	No	Yes	No	No	No	No	No	2019	0	1.Never	152019	207.0892199	103.54460995
Female	35-44	1.White	1.College Graduate	186+%	1.Oahu	Married/partnered	No	Did not meet	Yes	1.Normal	1.vGood/Exce	No	No	Yes	No	Yes	Yes	No	No	2019	0	1.Never	152019	102.1709961	51.08549805
Female	65+	4.Japanese	2.Some College	zUnknown	1.Oahu	Single	Yes	Met	Yes	3.Obese	3.Fair/poor	No	Yes	Yes	No	No	No	Yes	No	2019	0	1.Never	152019	115.2092159	57.60460795
Male	45-54	6.Filipino	1.College Graduate	186+%	1.Oahu	Married/partnered	No	Did not meet	Yes	3.Obese	2.Good	No	No	No	No	No	No	No	No	2019	0	2.Almost never	152019	251.1423888	125.5711944
Female	55-64	4.Japanese	2.Some College	186+%	1.Oahu	Single	No	Did not meet	Yes	3.Obese	2.Good	No	No	Yes	No	Yes	No	No	No	2019	0	1.Never	152019	147.9823004	73.9911502
Male	35-44	2.Native Hawaiian	3.HS or less	0-130%	1.Oahu	Single	Yes	Did not meet	Yes	3.Obese	3.Fair/poor	No	Yes	Yes	No	No	No	No	No	2019	1	3.Sometimes	152019	217.2544245	108.62721225
Female	25-34	2.Native Hawaiian	2.Some College	0-130%	1.Oahu	Married/partnered	No	Did not meet	Yes	2.Overweight	1.vGood/Exce	Yes	No	No	No	No	No	No	No	2019	1	3.Sometimes	152019	303.3592324	151.6796162
Female	45-54	2.Native Hawaiian	2.Some College	131-185%	1.Oahu	Married/partnered	No	Met	Yes	3.Obese	2.Good	No	Yes	Yes	No	No	No	No	No	2019	0	1.Never	152019	248.7177895	124.35889475
Female	45-54	1.White	1.College Graduate	186+%	1.Oahu	Married/partnered	Yes	Met	Yes	2.Overweight	1.vGood/Exce	Yes	No	No	No	No	No	No	No	2019	0	1.Never	152019	162.9302717	81.46513585
Male	45-54	1.White	1.College Graduate	186+%	1.Oahu	Married/partnered	No	Did not meet	Yes	1.Normal	1.vGood/Exce	No	No	No	No	No	No	No	No	2019	0	1.Never	152019	209.4394332	104.7197166
Female	18-24	4.Japanese	1.College Graduate	zUnknown	1.Oahu	Single	No	Met	Yes	1.Normal	2.Good	No	No	No	No	No	No	No	No	2019	0	1.Never	152019	172.3975203	86.19876015
Female	65+	1.White	3.HS or less	186+%	1.Oahu	Married/partnered	No	Did not meet	Yes	2.Overweight	1.vGood/Exce	No	No	No	No	No	No	No	No	2019	0	1.Never	152019	192.5531724	96.2765862
Male	55-64	4.Japanese	2.Some College	0-130%	2.Hawaii	Married/partnered	No	Did not meet	No	3.Obese	1.vGood/Exce	No	No	No	No	No	No	No	No	2019	1	4.Often	152019	115.7885595	57.89427975
Female	65+	1.White	3.HS or less	131-185%	1.Oahu	Single	Yes	Met	Yes	2.Overweight	1.vGood/Exce	No	No	Yes	No	Yes	No	No	No	2019	0	1.Never	152019	237.3970136	118.6985068
Male	18-24	2.Native Hawaiian	3.HS or less	131-185%	1.Oahu	Single	No	Met	Yes	2.Overweight	1.vGood/Exce	No	No	No	No	No	No	No	No	2019	1	5.Very often	152019	290.6283816	145.3141908
Male	25-34	3.OPI	3.HS or less	0-130%	1.Oahu	Single	Yes	Did not meet	Yes	1.Normal	2.Good	No	No	No	No	No	No	No	No	2019	1	5.Very often	152019	692.9930641	346.49653205
Female	65+	6.Filipino	3.HS or less	186+%	1.Oahu	Married/partnered	Yes	Met	Yes	2.Overweight	2.Good	No	Yes	No	No	Yes	No	No	No	2019	0	1.Never	152019	311.2767499	155.63837495
Male	35-44	5.Chinese	2.Some College	186+%	1.Oahu	Single	No	zUnknown	Yes	2.Overweight	1.vGood/Exce	No	No	No	No	No	No	No	No	2019	1	3.Sometimes	152019	529.8802357	264.94011785
Female	65+	1.White	2.Some College	zUnknown	1.Oahu	Single	No	Did not meet	Yes	1.Normal	1.vGood/Exce	Yes	No	Yes	No	No	No	Yes	No	2019	0	1.Never	152019	181.3565658	90.6782829
Male	35-44	4.Japanese	1.College Graduate	186+%	4.Maui	Married/partnered	No	Met	Yes	2.Overweight	1.vGood/Exce	No	No	Yes	No	No	No	No	No	2019	1	3.Sometimes	152019	187.1897878	93.5948939
Female	65+	2.Native Hawaiian	2.Some College	186+%	1.Oahu	Married/partnered	Yes	Did not meet	Yes	2.Overweight	1.vGood/Exce	No	No	No	No	Yes	No	No	No	2019	0	1.Never	152019	207.0892199	103.54460995
Female	35-44	8.AIAN	2.Some College	131-185%	1.Oahu	Married/partnered	Yes	Met	Yes	1.Normal	2.Good	No	No	No	No	No	No	No	No	2019	0	1.Never	152019	218.3080973	109.15404865
Female	35-44	4.Japanese	1.College Graduate	186+%	1.Oahu	Married/partnered	No	Did not meet	Yes	2.Overweight	1.vGood/Exce	No	No	No	No	No	No	No	No	2019	0	1.Never	152019	179.082749	89.5413745
Male	65+	6.Filipino	2.Some College	zUnknown	1.Oahu	Married/partnered	No	Did not meet	Yes	3.Obese	3.Fair/poor	No	Yes	Yes	No	Yes	Yes	Yes	Yes	2019	1	3.Sometimes	152019	315.2388356	157.6194178
Male	55-64	4.Japanese	2.Some College	186+%	1.Oahu	Married/partnered	No	Met	No	2.Overweight	1.vGood/Exce	No	No	Yes	No	No	No	No	No	2019	0	1.Never	152019	427.4114871	213.70574355
Female	65+	1.White	1.College Graduate	186+%	1.Oahu	Married/partnered	No	Met	Yes	1.Normal	1.vGood/Exce	No	No	No	No	No	Yes	No	No	2019	0	1.Never	152019	34.1100063	17.05500315
Male	18-24	5.Chinese	1.College Graduate	186+%	1.Oahu	Single	No	Met	Yes	1.Normal	3.Fair/poor	No	No	No	No	No	No	No	No	2019	1	5.Very often	152019	280.509654	140.254827
Male	65+	1.White	2.Some College	186+%	1.Oahu	Married/partnered	No	Did not meet	Yes	2.Overweight	1.vGood/Exce	No	No	Yes	No	Yes	No	No	No	2019	0	1.Never	152019	149.1403871	74.57019355
Female	55-64	4.Japanese	3.HS or less	186+%	1.Oahu	Married/partnered	No	Did not meet	Yes	3.Obese	3.Fair/poor	Yes	Yes	Yes	No	Yes	Yes	Yes	No	2019	0	1.Never	152019	138.9757601	69.48788005
Female	45-54	2.Native Hawaiian	2.Some College	0-130%	1.Oahu	Single	No	Did not meet	Yes	3.Obese	3.Fair/poor	No	No	Yes	No	No	Yes	No	No	2019	1	3.Sometimes	152019	120.5006403	60.25032015
Male	65+	1.White	1.College Graduate	186+%	1.Oahu	Married/partnered	No	Met	Yes	1.Normal	1.vGood/Exce	Yes	No	Yes	No	No	No	No	No	2019	0	1.Never	152019	118.7251854	59.3625927
Female	18-24	3.OPI	3.HS or less	0-130%	1.Oahu	Single	No	Did not meet	Yes	3.Obese	1.vGood/Exce	No	No	No	No	No	No	No	No	2019	0	1.Never	152019	230.9170757	115.45853785
Female	65+	7.Other Asian	1.College Graduate	186+%	1.Oahu	Married/partnered	No	Met	Yes	1.Normal	1.vGood/Exce	No	No	No	No	No	No	No	No	2019	0	1.Never	152019	122.7020415	61.35102075
Male	25-34	4.Japanese	1.College Graduate	186+%	1.Oahu	Single	No	Met	Yes	1.Normal	1.vGood/Exce	No	No	No	No	No	Yes	No	No	2019	0	2.Almost never	152019	178.5856391	89.29281955
Female	55-64	6.Filipino	1.College Graduate	131-185%	1.Oahu	Single	No	Did not meet	Yes	1.Normal	1.vGood/Exce	No	No	No	No	No	No	No	No	2019	0	1.Never	152019	82.6680707	41.33403535
Male	65+	5.Chinese	1.College Graduate	0-130%	1.Oahu	Single	No	Met	Yes	1.Normal	1.vGood/Exce	Yes	No	No	No	No	No	No	No	2019	0	1.Never	152019	62.0576766	31.0288383
Female	45-54	5.Chinese	1.College Graduate	131-185%	1.Oahu	Single	No	Did not meet	Yes	2.Overweight	1.vGood/Exce	Yes	Yes	No	No	No	Yes	No	No	2019	0	1.Never	152019	141.8311776	70.9155888
Female	35-44	4.Japanese	1.College Graduate	186+%	2.Hawaii	Married/partnered	Yes	Did not meet	Yes	1.Normal	1.vGood/Exce	No	No	No	No	No	No	No	No	2019	0	1.Never	152019	195.7932873	97.89664365
Female	35-44	4.Japanese	1.College Graduate	186+%	1.Oahu	Married/partnered	Yes	Did not meet	Yes	1.Normal	1.vGood/Exce	No	No	No	No	No	Yes	No	No	2019	1	3.Sometimes	152019	131.1529007	65.57645035
Female	45-54	2.Native Hawaiian	2.Some College	186+%	1.Oahu	Married/partnered	Yes	Did not meet	Yes	3.Obese	3.Fair/poor	Yes	No	Yes	No	Yes	Yes	Yes	No	2019	0	1.Never	152019	156.4479996	78.2239998
Female	45-54	2.Native Hawaiian	1.College Graduate	186+%	1.Oahu	Married/partnered	Yes	Met	Yes	1.Normal	1.vGood/Exce	No	No	No	No	No	No	No	No	2019	0	1.Never	152019	127.799589	63.8997945
Female	55-64	4.Japanese	1.College Graduate	186+%	1.Oahu	Married/partnered	Yes	Met	No	1.Normal	1.vGood/Exce	No	No	No	No	No	No	No	No	2019	0	1.Never	152019	238.8319618	119.4159809
Female	65+	4.Japanese	1.College Graduate	131-185%	1.Oahu	Married/partnered	No	Met	Yes	2.Overweight	2.Good	No	No	Yes	No	No	No	No	No	2019	0	1.Never	152019	171.7469123	85.87345615
Male	18-24	5.Chinese	3.HS or less	186+%	1.Oahu	Single	Yes	Met	Yes	1.Normal	1.vGood/Exce	No	No	No	No	No	No	No	No	2019	1	4.Often	152019	417.8752171	208.93760855
Male	55-64	5.Chinese	1.College Graduate	186+%	1.Oahu	Married/partnered	No	Met	Yes	3.Obese	1.vGood/Exce	No	Yes	Yes	No	No	No	No	No	2019	0	1.Never	152019	157.5636794	78.7818397
Male	65+	1.White	1.College Graduate	186+%	1.Oahu	Married/partnered	No	Met	Yes	3.Obese	3.Fair/poor	No	Yes	Yes	No	Yes	No	No	No	2019	0	1.Never	152019	107.7158192	53.8579096
Male	65+	6.Filipino	1.College Graduate	0-130%	6.Lanai	Married/partnered	No	Met	Yes	2.Overweight	2.Good	No	No	Yes	No	No	No	No	No	2019	1	3.Sometimes	152019	110.3466747	55.17333735
Female	55-64	2.Native Hawaiian	2.Some College	0-130%	1.Oahu	Single	No	Met	Yes	2.Overweight	3.Fair/poor	Yes	Yes	No	No	No	Yes	Yes	No	2019	0	1.Never	152019	80.5113888	40.2556944
Male	65+	1.White	2.Some College	186+%	1.Oahu	Married/partnered	Yes	Met	Yes	1.Normal	1.vGood/Exce	No	Yes	No	No	No	No	No	No	2019	0	1.Never	152019	208.7528509	104.37642545
Female	45-54	4.Japanese	2.Some College	186+%	1.Oahu	Single	No	Did not meet	Yes	3.Obese	2.Good	No	No	Yes	No	No	No	No	No	2019	0	1.Never	152019	181.3871561	90.69357805
Female	35-44	2.Native Hawaiian	1.College Graduate	186+%	1.Oahu	Married/partnered	No	Did not meet	Yes	1.Normal	1.vGood/Exce	No	No	No	No	No	No	No	No	2019	0	1.Never	152019	179.082749	89.5413745
Female	65+	2.Native Hawaiian	1.College Graduate	186+%	1.Oahu	Single	No	Met	Yes	3.Obese	2.Good	No	Yes	Yes	No	Yes	No	Yes	No	2019	0	1.Never	152019	29.8745164	14.9372582
Female	65+	6.Filipino	3.HS or less	0-130%	1.Oahu	Single	Yes	zUnknown	Yes	1.Normal	2.Good	No	No	No	No	Yes	No	No	No	2019	0	1.Never	152019	107.7437382	53.8718691
Female	55-64	4.Japanese	1.College Graduate	186+%	1.Oahu	Married/partnered	No	Did not meet	Yes	2.Overweight	1.vGood/Exce	No	No	No	No	No	No	No	No	2019	0	1.Never	152019	237.8307365	118.91536825
Male	25-34	5.Chinese	1.College Graduate	131-185%	1.Oahu	Single	No	Met	Yes	1.Normal	1.vGood/Exce	No	No	No	No	No	No	No	No	2019	0	1.Never	152019	127.5878688	63.7939344
Male	55-64	9.Black	2.Some College	0-130%	1.Oahu	Single	Yes	Did not meet	Yes	1.Normal	3.Fair/poor	Yes	No	Yes	No	No	No	No	No	2019	0	1.Never	152019	268.2691072	134.1345536
Male	25-34	4.Japanese	1.College Graduate	186+%	1.Oahu	Single	No	Met	Yes	3.Obese	1.vGood/Exce	No	No	No	No	Yes	Yes	No	No	2019	0	2.Almost never	152019	283.9117503	141.95587515
Male	45-54	5.Chinese	3.HS or less	186+%	1.Oahu	Married/partnered	No	Did not meet	No	1.Normal	2.Good	No	No	No	No	No	No	No	No	2019	0	1.Never	152019	455.1743349	227.58716745
Male	25-34	1.White	3.HS or less	186+%	1.Oahu	Single	No	Did not meet	Yes	3.Obese	1.vGood/Exce	No	No	Yes	No	No	No	No	No	2019	0	1.Never	152019	351.9168992	175.9584496
Male	55-64	1.White	1.College Graduate	186+%	1.Oahu	Married/partnered	Yes	Met	Yes	1.Normal	1.vGood/Exce	No	No	No	No	No	No	No	No	2019	0	1.Never	152019	104.3395152	52.1697576
Female	65+	3.OPI	3.HS or less	186+%	1.Oahu	Married/partnered	No	zUnknown	Yes	3.Obese	2.Good	No	Yes	No	No	Yes	No	No	No	2019	0	1.Never	152019	146.9289233	73.46446165
Male	65+	2.Native Hawaiian	1.College Graduate	186+%	1.Oahu	Married/partnered	Yes	Met	Yes	3.Obese	1.vGood/Exce	No	No	Yes	No	No	No	No	No	2019	0	1.Never	152019	100.5206733	50.26033665
Male	35-44	4.Japanese	1.College Graduate	186+%	1.Oahu	Married/partnered	No	Did not meet	No	2.Overweight	1.vGood/Exce	No	No	No	No	No	No	No	No	2019	1	3.Sometimes	152019	274.5675821	137.28379105
Male	55-64	2.Native Hawaiian	1.College Graduate	186+%	1.Oahu	Married/partnered	No	Met	Yes	2.Overweight	3.Fair/poor	No	No	Yes	No	Yes	Yes	No	No	2019	0	1.Never	152019	136.2893324	68.1446662
Female	65+	6.Filipino	1.College Graduate	186+%	1.Oahu	Single	Yes	Met	Yes	1.Normal	1.vGood/Exce	No	No	No	No	Yes	Yes	No	No	2019	0	1.Never	152019	76.8582494	38.4291247
Male	55-64	4.Japanese	2.Some College	186+%	1.Oahu	Single	Yes	Met	Yes	3.Obese	1.vGood/Exce	No	No	Yes	No	No	No	No	No	2019	1	3.Sometimes	152019	147.9420206	73.9710103
Male	55-64	6.Filipino	1.College Graduate	186+%	1.Oahu	Married/partnered	Yes	Met	Yes	3.Obese	2.Good	No	Yes	Yes	No	Yes	No	No	No	2019	1	3.Sometimes	152019	157.5636794	78.7818397
Female	35-44	2.Native Hawaiian	1.College Graduate	186+%	1.Oahu	Married/partnered	No	Did not meet	Yes	1.Normal	1.vGood/Exce	No	No	No	No	No	No	No	No	2019	0	1.Never	152019	250.6633859	125.33169295
Male	65+	2.Native Hawaiian	2.Some College	186+%	1.Oahu	Single	No	Met	Yes	2.Overweight	1.vGood/Exce	No	No	No	No	No	No	No	No	2019	0	1.Never	152019	67.4300795	33.71503975
Female	45-54	1.White	1.College Graduate	186+%	1.Oahu	Married/partnered	Yes	Met	Yes	2.Overweight	1.vGood/Exce	No	No	No	No	No	Yes	No	No	2019	0	1.Never	152019	73.2196751	36.60983755
Female	65+	1.White	1.College Graduate	0-130%	1.Oahu	Married/partnered	No	Met	Yes	2.Overweight	1.vGood/Exce	No	No	Yes	No	Yes	No	No	No	2019	0	1.Never	152019	75.9024481	37.95122405
Male	18-24	5.Chinese	2.Some College	0-130%	1.Oahu	Single	No	Met	Yes	1.Normal	1.vGood/Exce	No	No	No	No	No	No	No	No	2019	0	1.Never	152019	244.3018497	122.15092485
Female	65+	4.Japanese	1.College Graduate	186+%	1.Oahu	Married/partnered	Yes	Did not meet	Yes	2.Overweight	2.Good	No	No	No	No	No	Yes	No	No	2019	0	1.Never	152019	66.7573875	33.37869375
Female	45-54	1.White	1.College Graduate	186+%	1.Oahu	Single	Yes	Met	Yes	1.Normal	1.vGood/Exce	No	No	Yes	No	Yes	No	No	No	2019	1	3.Sometimes	152019	245.8642702	122.9321351
Male	25-34	9.Black	1.College Graduate	131-185%	1.Oahu	Single	No	Met	Yes	2.Overweight	1.vGood/Exce	No	No	No	No	No	No	No	No	2019	0	1.Never	152019	583.2290953	291.61454765
Male	65+	2.Native Hawaiian	2.Some College	0-130%	1.Oahu	Single	No	Met	Yes	1.Normal	2.Good	No	No	Yes	No	No	No	No	No	2019	0	1.Never	152019	138.5947251	69.29736255
Female	35-44	3.OPI	1.College Graduate	0-130%	1.Oahu	Single	No	Met	Yes	3.Obese	1.vGood/Exce	No	No	Yes	No	No	No	No	No	2019	1	3.Sometimes	152019	86.7633391	43.38166955
Male	25-34	6.Filipino	3.HS or less	186+%	1.Oahu	Single	No	Did not meet	No	2.Overweight	1.vGood/Exce	No	No	No	No	No	No	No	No	2019	1	4.Often	152019	302.1656	151.0828
Male	55-64	5.Chinese	1.College Graduate	186+%	1.Oahu	Married/partnered	No	Met	Yes	1.Normal	2.Good	No	No	No	No	No	No	No	No	2019	0	1.Never	152019	220.5429925	110.27149625
Male	35-44	4.Japanese	1.College Graduate	186+%	1.Oahu	Married/partnered	No	Did not meet	Yes	2.Overweight	1.vGood/Exce	No	No	No	No	No	No	No	No	2019	0	1.Never	152019	274.5675821	137.28379105
Female	18-24	Other	1.College Graduate	186+%	1.Oahu	Married/partnered	No	Met	Yes	2.Overweight	1.vGood/Exce	No	No	No	No	No	No	No	No	2019	0	1.Never	152019	205.1362008	102.5681004
Male	65+	6.Filipino	3.HS or less	131-185%	1.Oahu	Married/partnered	No	Did not meet	Yes	1.Normal	2.Good	No	No	No	No	Yes	No	No	No	2019	0	1.Never	152019	104.3270117	52.16350585
Female	55-64	1.White	1.College Graduate	186+%	1.Oahu	Married/partnered	No	Met	Yes	2.Overweight	1.vGood/Exce	No	No	No	No	No	No	No	No	2019	0	1.Never	152019	105.5502562	52.7751281
Male	65+	5.Chinese	2.Some College	0-130%	1.Oahu	Single	Yes	Met	No	2.Overweight	2.Good	Yes	Yes	No	No	No	No	No	No	2019	0	2.Almost never	152019	242.805799	121.4028995
Female	55-64	1.White	1.College Graduate	186+%	1.Oahu	Married/partnered	No	Met	No	3.Obese	1.vGood/Exce	No	No	No	No	Yes	No	No	No	2019	0	1.Never	152019	105.5502562	52.7751281
Male	25-34	2.Native Hawaiian	2.Some College	131-185%	2.Hawaii	Married/partnered	No	Did not meet	Yes	3.Obese	1.vGood/Exce	No	No	No	No	No	No	No	No	2019	1	3.Sometimes	152019	136.1626159	68.08130795
Male	35-44	2.Native Hawaiian	1.College Graduate	186+%	1.Oahu	Married/partnered	No	Met	Yes	2.Overweight	1.vGood/Exce	No	No	No	No	No	No	No	No	2019	0	1.Never	152019	191.3692631	95.68463155
Male	18-24	2.Native Hawaiian	3.HS or less	0-130%	1.Oahu	Single	No	Did not meet	Yes	1.Normal	2.Good	No	No	No	No	No	Yes	No	No	2019	1	3.Sometimes	152019	268.4460815	134.22304075
Female	55-64	4.Japanese	3.HS or less	186+%	1.Oahu	Married/partnered	Yes	Did not meet	Yes	3.Obese	1.vGood/Exce	No	No	No	No	Yes	No	No	No	2019	0	1.Never	152019	235.5037003	117.75185015
Female	18-24	4.Japanese	3.HS or less	zUnknown	1.Oahu	Single	No	Did not meet	No	2.Overweight	2.Good	Yes	No	Yes	No	No	No	No	No	2019	0	1.Never	152019	223.2295125	111.61475625
Male	55-64	4.Japanese	1.College Graduate	186+%	1.Oahu	Single	Yes	Did not meet	Yes	1.Normal	3.Fair/poor	No	Yes	Yes	No	Yes	No	Yes	No	2019	0	1.Never	152019	156.903145	78.4515725
Male	55-64	6.Filipino	1.College Graduate	0-130%	1.Oahu	Married/partnered	No	Met	Yes	1.Normal	3.Fair/poor	No	Yes	Yes	No	No	No	No	No	2019	1	3.Sometimes	152019	51.3743678	25.6871839
Female	35-44	2.Native Hawaiian	2.Some College	0-130%	1.Oahu	Single	No	Met	Yes	3.Obese	2.Good	No	Yes	Yes	No	No	No	No	No	2019	0	1.Never	152019	217.3929116	108.6964558
Female	45-54	3.OPI	2.Some College	131-185%	1.Oahu	Married/partnered	Yes	Met	Yes	3.Obese	2.Good	No	No	No	No	No	Yes	No	No	2019	1	3.Sometimes	152019	148.7006443	74.35032215
[truncated: 10,738 more rows]
